# Supplementary material for: Into the Deep (Sequence) of the Foot-and-Mouth Disease Virus Gene Pool: Bottlenecks and Adaptation during Infection in Naïve and Vaccinated Cattle
Source: Pathogens. 2020 Mar 12;9(3):208. doi: 10.3390/pathogens9030208 (PMC7157448; doi:10.3390/pathogens9030208)
Supplement: Supplementary file 1 [file pathogens-09-00208-s001.zip]

Archive with 13 entries (12 files):
- FigS1.pdf
- __MACOSX/
- __MACOSX/._FigS1.pdf
- FigS2.pdf
- __MACOSX/._FigS2.pdf
- FigS3.pdf
- __MACOSX/._FigS3.pdf
- TableS1.xlsx
- __MACOSX/._TableS1.xlsx
- TableS2.xlsx
- __MACOSX/._TableS2.xlsx
- TableS3.xlsx
- __MACOSX/._TableS3.xlsx
