# Supplementary material for: Into the Deep (Sequence) of the Foot-and-Mouth Disease Virus Gene Pool: Bottlenecks and Adaptation during Infection in Naïve and Vaccinated Cattle
Source: Pathogens. 2020 Mar 12;9(3):208. doi: 10.3390/pathogens9030208 (PMC7157448; doi:10.3390/pathogens9030208)
Supplement: Supplementary file 1 [file pathogens-09-00208-s001.zip › TableS1.xlsx]

## Sheet: Subcon_Vars
Table S1. Full table of variants ≥ 2% in deep-sequenced samples. Example of haplotyping below main table (Table S1ex.).
Animal	DPI	Tissue	Reference	Allele	Count	Coverage	Frequency	Site	For/Rev Balance	Average quality	Type	Vaccination Status
12	1	Sa	T	A	131	2332	5.6175	1051	0.462428	34.0434	SNV	Vaccinated
12	1	Sa	A	G	768	2328	32.9897	1052	0.445674	34.4778	SNV	Vaccinated
12	1	Sa	C	T	62	2317	2.67587	1439	0.421687	35.2419	SNV	Vaccinated
12	1	Sa	G	T	73	2401	3.0404	1702	0.5	33.9041	SNV	Vaccinated
12	1	Sa	A	G	54	2319	2.32859	1714	0.471429	33.7037	SNV	Vaccinated
12	1	Sa	A	G	64	2393	2.67447	2099	0.440476	33.6562	SNV	Vaccinated
12	1	Sa	G	T	50	2285	2.18818	2116	0.413793	32.36	SNV	Vaccinated
12	1	Sa	C	T	2053	2057	99.8055	2615	0.490951	34.5041	SNV	Vaccinated
12	1	Sa	A	T	71	1774	4.00225	4169	0.396396	35.1549	SNV	Vaccinated
12	1	Sa	A	G	1471	1471	100	4684	0.436723	34.2271	SNV	Vaccinated
12	1	Sa	C	A	2607	2610	99.8851	5148	0.462882	34.7545	SNV	Vaccinated
12	1	Sa	A	G	75	2351	3.19013	5370	0.456522	34.1867	SNV	Vaccinated
12	2	Sa	G	C	104	3620	2.87293	1203	0.348837	33.7019	SNV	Vaccinated
12	2	Sa	A	G	268	4004	6.69331	1714	0.420896	33.7649	SNV	Vaccinated
12	2	Sa	A	G	1654	4203	39.3528	1721	0.453933	34.2793	SNV	Vaccinated
12	2	Sa	C	T	485	4716	10.2841	1862	0.410628	34.2969	SNV	Vaccinated
12	2	Sa	A	G	114	3766	3.02708	2099	0.440559	34.5526	SNV	Vaccinated
12	2	Sa	C	T	3668	3681	99.6468	2615	0.489868	34.5453	SNV	Vaccinated
12	2	Sa	C	T	109	5354	2.03586	4500	0.478261	34.2018	SNV	Vaccinated
12	2	Sa	A	G	3250	3253	99.9078	4684	0.487805	34.2803	SNV	Vaccinated
12	2	Sa	C	A	5173	5180	99.8649	5148	0.455283	34.9176	SNV	Vaccinated
12	3	Sa	A	G	13847	63106	21.9424	35	0.361609	35.0025	SNV	Vaccinated
12	3	Sa	A	G	5996	74912	8.00406	1551	0.438354	34.9063	SNV	Vaccinated
12	3	Sa	T	C	53617	96080	55.8045	1860	0.395314	35.2691	SNV	Vaccinated
12	3	Sa	A	G	22089	92799	23.8031	2135	0.466279	33.9691	SNV	Vaccinated
12	3	Sa	T	C	21478	94219	22.7958	2368	0.444471	34.8159	SNV	Vaccinated
12	3	Sa	C	T	132459	132728	99.7973	2615	0.343426	33.9241	SNV	Vaccinated
12	3	Sa	A	G	65456	65578	99.814	4684	0.479616	34.8108	SNV	Vaccinated
12	3	Sa	C	T	6627	104720	6.3283	5094	0.38269	34.797	SNV	Vaccinated
12	3	Sa	G	T	2506	104194	2.40513	5103	0.46015	34.0231	SNV	Vaccinated
12	3	Sa	C	A	105718	105916	99.8131	5148	0.492247	34.8508	SNV	Vaccinated
12	3	Sa	C	T	16842	85195	19.7688	5985	0.435711	34.4529	SNV	Vaccinated
12	28	OPF	A	G	14677	57625	25.4698	10	0.368971	35.2488	SNV	Vaccinated
12	28	OPF	C	T	70029	98385	71.1785	165	0.492134	34.6103	SNV	Vaccinated
12	28	OPF	G	A	20213	85333	23.6872	558	0.482825	32.2914	SNV	Vaccinated
12	28	OPF	G	A	27013	101661	26.5716	1102	0.489168	32.912	SNV	Vaccinated
12	28	OPF	C	A	70587	103209	68.3923	1120	0.453409	33.2134	SNV	Vaccinated
12	28	OPF	C	A	4820	112066	4.30104	1219	0.428712	32.7691	SNV	Vaccinated
12	28	OPF	C	T	32819	127681	25.7039	1344	0.353091	34.5075	SNV	Vaccinated
12	28	OPF	T	C	35010	121522	28.8096	1380	0.420192	34.5167	SNV	Vaccinated
12	28	OPF	C	T	33896	121939	27.7975	1407	0.429266	33.5595	SNV	Vaccinated
12	28	OPF	C	T	88624	130238	68.0477	1425	0.418088	33.7856	SNV	Vaccinated
12	28	OPF	T	C	78376	128963	60.774	1542	0.495902	34.4072	SNV	Vaccinated
12	28	OPF	G	A	81772	116763	70.0325	2157	0.474423	33.5859	SNV	Vaccinated
12	28	OPF	A	G	75890	104370	72.7125	2415	0.452488	33.6632	SNV	Vaccinated
12	28	OPF	C	T	117272	118055	99.3367	2615	0.388378	33.0038	SNV	Vaccinated
12	28	OPF	T	C	92402	126334	73.141	2639	0.41223	34.662	SNV	Vaccinated
12	28	OPF	C	T	58238	100359	58.0297	3168	0.411442	33.0298	SNV	Vaccinated
12	28	OPF	C	T	31672	102840	30.7974	3363	0.385666	33.5614	SNV	Vaccinated
12	28	OPF	C	T	10648	93097	11.4375	3414	0.436072	33.9	SNV	Vaccinated
12	28	OPF	C	T	91732	128988	71.1167	4068	0.460973	33.8699	SNV	Vaccinated
12	28	OPF	C	T	16927	147398	11.4839	4131	0.491211	34.2522	SNV	Vaccinated
12	28	OPF	C	T	40934	170462	24.0136	4272	0.479574	34.1997	SNV	Vaccinated
12	28	OPF	T	C	134056	177374	75.5782	4515	0.287208	35.2949	SNV	Vaccinated
12	28	OPF	C	T	53286	73340	72.6561	4581	0.441424	34.3515	SNV	Vaccinated
12	28	OPF	C	G	2613	70423	3.71044	4594	0.332302	33.5063	SNV	Vaccinated
12	28	OPF	A	G	57851	58463	98.9532	4684	0.454088	33.9149	SNV	Vaccinated
12	28	OPF	T	C	5220	55619	9.38528	4744	0.471485	33.5086	SNV	Vaccinated
12	28	OPF	C	T	18875	67034	28.1574	4941	0.466531	33.7363	SNV	Vaccinated
12	28	OPF	A	G	26345	90389	29.1462	5139	0.394879	34.7816	SNV	Vaccinated
12	28	OPF	C	A	88251	88778	99.4064	5148	0.470471	34.6038	SNV	Vaccinated
12	28	OPF	C	T	28678	92519	30.9969	5295	0.408353	33.8597	SNV	Vaccinated
12	28	OPF	C	T	8030	87114	9.21781	5478	0.494465	32.9215	SNV	Vaccinated
12	28	OPF	A	G	59823	86355	69.2757	5596	0.44491	34.7613	SNV	Vaccinated
12	28	OPF	AT	GC	1552	69799	2.22353	5881	0.420901	33.5341	MNV	Vaccinated
12	28	OPF	A	G	41887	64373	65.0692	5910	0.455644	33.9547	SNV	Vaccinated
12	28	OPF	C	T	24689	70448	35.0457	6000	0.484806	32.8863	SNV	Vaccinated
12	28	OPF	C	T	44054	72157	61.053	6002	0.491447	32.5572	SNV	Vaccinated
12	28	OPF	T	C	34540	60430	57.157	6063	0.462122	34.3596	SNV	Vaccinated
12	28	OPF	T	C	21819	70092	31.1291	6327	0.475442	33.9283	SNV	Vaccinated
12	28	OPF	C	T	8292	75091	11.0426	6423	0.487946	33.9506	SNV	Vaccinated
12	28	OPF	C	T	6111	73312	8.33561	6429	0.438422	34.8066	SNV	Vaccinated
12	28	OPF	C	T	7318	63354	11.551	6648	0.407569	34.0424	SNV	Vaccinated
12	28	OPF	T	C	28585	48450	58.999	6819	0.445209	34.974	SNV	Vaccinated
12	35	OPF	G	A	48058	48333	99.431	55	0.379697	34.7241	SNV	Vaccinated
12	35	OPF	C	T	45572	45837	99.4219	165	0.496933	34.6737	SNV	Vaccinated
12	35	OPF	C	T	50717	51658	98.1784	816	0.417903	32.391	SNV	Vaccinated
12	35	OPF	C	A	40243	41141	97.8173	1120	0.393751	33.0916	SNV	Vaccinated
12	35	OPF	C	T	45065	45670	98.6753	1425	0.42906	33.5587	SNV	Vaccinated
12	35	OPF	G	A	52276	52512	99.5506	1833	0.385059	34.7979	SNV	Vaccinated
12	35	OPF	G	A	57841	58922	98.1654	2157	0.497901	33.2398	SNV	Vaccinated
12	35	OPF	A	G	52401	53008	98.8549	2415	0.437719	33.2759	SNV	Vaccinated
12	35	OPF	C	T	130856	131655	99.3931	2615	0.312083	33.216	SNV	Vaccinated
12	35	OPF	T	C	139445	140099	99.5332	2639	0.349811	34.8012	SNV	Vaccinated
12	35	OPF	C	T	178850	180130	99.2894	3414	0.469836	34.7403	SNV	Vaccinated
12	35	OPF	C	T	178507	180457	98.9194	3495	0.477086	34.0965	SNV	Vaccinated
12	35	OPF	A	G	209523	210788	99.3999	3995	0.466863	35.0516	SNV	Vaccinated
12	35	OPF	C	T	219730	220878	99.4803	4068	0.44058	34.1508	SNV	Vaccinated
12	35	OPF	C	T	239632	241062	99.4068	4131	0.459421	34.8134	SNV	Vaccinated
12	35	OPF	T	C	219975	220891	99.5853	4515	0.306357	35.0783	SNV	Vaccinated
12	35	OPF	C	T	105165	105904	99.3022	4581	0.446261	34.2699	SNV	Vaccinated
12	35	OPF	C	G	2213	109656	2.01813	4594	0.271976	32.9394	SNV	Vaccinated
12	35	OPF	A	G	87974	88875	98.9862	4684	0.494874	33.5507	SNV	Vaccinated
12	35	OPF	C	A	144768	145369	99.5866	5148	0.490069	34.312	SNV	Vaccinated
12	35	OPF	C	T	133674	135060	98.9738	5307	0.458026	34.3994	SNV	Vaccinated
12	35	OPF	C	-	3256	143171	2.2742	5478	0.31713	21.8784	Deletion	Vaccinated
12	35	OPF	C	T	138316	143171	96.609	5478	0.460589	33.171	SNV	Vaccinated
12	35	OPF	C	T	131638	133470	98.6274	5583	0.464027	34.3435	SNV	Vaccinated
12	35	OPF	A	G	131518	132192	99.4901	5596	0.478557	34.8872	SNV	Vaccinated
12	35	OPF	A	G	100217	102319	97.9456	5910	0.482361	34.0749	SNV	Vaccinated
12	35	OPF	C	T	98151	100742	97.4281	6002	0.442234	32.3486	SNV	Vaccinated
12	35	OPF	C	T	136021	137401	98.9956	6423	0.456358	34.3059	SNV	Vaccinated
12	35	OPF	C	T	135601	136577	99.2854	6429	0.452959	34.7221	SNV	Vaccinated
12	35	OPF	T	C	136007	136850	99.384	6558	0.47806	34.8126	SNV	Vaccinated
12	35	OPF	C	T	134166	135050	99.3454	6648	0.492007	34.4455	SNV	Vaccinated
12	35	OPF	C	T	130564	131595	99.2165	6721	0.391861	34.8229	SNV	Vaccinated
13	7	OPF	A	G	97418	97530	99.8852	1068	0.494202	35.1888	SNV	Vaccinated
13	7	OPF	T	C	99965	100162	99.8033	1617	0.420818	35.0578	SNV	Vaccinated
13	7	OPF	T	A	121670	121872	99.8343	1755	0.324851	34.6177	SNV	Vaccinated
13	7	OPF	T	C	120776	120950	99.8561	1767	0.301799	35.1214	SNV	Vaccinated
13	7	OPF	A	T	120243	120575	99.7247	1779	0.324602	34.8427	SNV	Vaccinated
13	7	OPF	G	A	129877	130242	99.7198	1903	0.435704	34.9405	SNV	Vaccinated
13	7	OPF	C	T	182486	182822	99.8162	2615	0.310176	34.2683	SNV	Vaccinated
13	7	OPF	A	G	205033	205342	99.8495	2816	0.474063	35.28	SNV	Vaccinated
13	7	OPF	G	A	258751	259062	99.88	4171	0.447787	35.0483	SNV	Vaccinated
13	7	OPF	G	A	68453	68834	99.4465	4628	0.452648	33.1412	SNV	Vaccinated
13	7	OPF	T	C	1682	68075	2.4708	4643	0.47407	34.9168	SNV	Vaccinated
13	7	OPF	C	T	82727	82840	99.8636	6270	0.499487	34.428	SNV	Vaccinated
13	7	OPF	T	C	63595	63680	99.8665	6819	0.426671	35.4183	SNV	Vaccinated
13	14	OPF	C	T	861	30640	2.81005	168	0.457926	33.4483	SNV	Vaccinated
13	14	OPF	A	G	30186	30695	98.3417	276	0.49427	33.4283	SNV	Vaccinated
13	14	OPF	A	G	40480	40999	98.7341	1904	0.378923	34.1687	SNV	Vaccinated
13	14	OPF	A	G	32856	33413	98.333	2241	0.359481	34.5343	SNV	Vaccinated
13	14	OPF	C	T	108591	109162	99.4769	2615	0.274766	33.7817	SNV	Vaccinated
13	14	OPF	A	G	161723	162439	99.5592	2771	0.386746	34.8051	SNV	Vaccinated
13	14	OPF	T	C	6531	187114	3.49039	3190	0.486628	33.8816	SNV	Vaccinated
13	14	OPF	C	T	4244	176098	2.41002	3314	0.42869	33.4328	SNV	Vaccinated
13	14	OPF	C	T	234826	235632	99.6579	4137	0.47191	34.8377	SNV	Vaccinated
13	14	OPF	A	G	77166	77919	99.0336	4684	0.498192	33.4193	SNV	Vaccinated
13	14	OPF	G	A	90322	91615	98.5887	6039	0.473802	33.7219	SNV	Vaccinated
14	5	Na	T	C	59532	59619	99.8541	1160	0.482645	35.1427	SNV	Vaccinated
14	5	Na	C	A	82470	82649	99.7834	2036	0.433161	35.1749	SNV	Vaccinated
14	5	Na	C	T	86084	86266	99.789	2615	0.374387	33.6208	SNV	Vaccinated
14	5	Na	C	T	40363	41308	97.7123	3354	0.46332	34.377	SNV	Vaccinated
14	5	Na	C	-	871	41308	2.10855	3354	0.486957	31.6739	Deletion	Vaccinated
14	5	Na	A	G	42599	42671	99.8313	4684	0.447253	34.6721	SNV	Vaccinated
14	5	Na	T	C	54678	54761	99.8484	5319	0.412896	35.3019	SNV	Vaccinated
14	17	OPF	C	T	116925	117196	99.7688	95	0.449472	35.1731	SNV	Vaccinated
14	17	OPF	T	C	3131	134468	2.32844	1226	0.494678	33.7723	SNV	Vaccinated
14	17	OPF	C	T	3803	151646	2.50781	1371	0.480089	33.4344	SNV	Vaccinated
14	17	OPF	C	T	145728	146980	99.1482	1425	0.404079	34.2078	SNV	Vaccinated
14	17	OPF	C	T	147985	148851	99.4182	1656	0.421012	33.1307	SNV	Vaccinated
14	17	OPF	C	T	155840	157092	99.203	1736	0.419253	33.6977	SNV	Vaccinated
14	17	OPF	A	G	135206	135737	99.6088	2269	0.410051	35.0867	SNV	Vaccinated
14	17	OPF	T	A	151916	152725	99.4703	2607	0.378284	32.9382	SNV	Vaccinated
14	17	OPF	C	T	157297	158495	99.2441	2615	0.408869	32.7307	SNV	Vaccinated
14	17	OPF	T	C	9201	105057	8.7581	3080	0.441283	34.6809	SNV	Vaccinated
14	17	OPF	C	T	98752	99798	98.9519	3495	0.466893	33.7715	SNV	Vaccinated
14	17	OPF	C	T	98887	100345	98.547	3534	0.469881	33.7591	SNV	Vaccinated
14	17	OPF	C	T	58757	59222	99.2148	4856	0.456897	33.9091	SNV	Vaccinated
14	17	OPF	C	T	65884	69385	94.9542	5061	0.432612	35.0034	SNV	Vaccinated
14	17	OPF	C	-	3182	69385	4.58601	5061	0.479265	29.3825	Deletion	Vaccinated
14	17	OPF	C	T	80511	81040	99.3472	5586	0.448925	34.2249	SNV	Vaccinated
14	17	OPF	C	T	37263	80878	46.0731	5949	0.498064	33.3413	SNV	Vaccinated
14	17	OPF	G	A	32486	32565	99.7574	6976	0.285491	35.5889	SNV	Vaccinated
14	28	OPF	C	T	79879	80079	99.7502	95	0.429171	35.199	SNV	Vaccinated
14	28	OPF	C	T	49440	112276	44.0343	334	0.492626	33.1769	SNV	Vaccinated
14	28	OPF	C	T	46078	101973	45.1865	1197	0.486607	34.0302	SNV	Vaccinated
14	28	OPF	T	C	48163	112801	42.6973	1380	0.392352	34.3235	SNV	Vaccinated
14	28	OPF	C	T	51795	108766	47.6206	1442	0.387368	33.2115	SNV	Vaccinated
14	28	OPF	C	T	12019	108904	11.0363	1620	0.490235	33.6917	SNV	Vaccinated
14	28	OPF	C	T	103898	104518	99.4068	1656	0.41602	32.9553	SNV	Vaccinated
14	28	OPF	T	C	5390	108476	4.96884	2048	0.374028	34.1715	SNV	Vaccinated
14	28	OPF	C	T	10129	108486	9.33669	2049	0.494968	33.4867	SNV	Vaccinated
14	28	OPF	A	G	50005	115677	43.2281	2348	0.487207	33.8218	SNV	Vaccinated
14	28	OPF	A	G	35421	86157	41.1122	2567	0.485828	35.1315	SNV	Vaccinated
14	28	OPF	T	A	104760	105346	99.4437	2607	0.385621	33.1045	SNV	Vaccinated
14	28	OPF	C	T	111157	112138	99.1252	2615	0.406506	32.9048	SNV	Vaccinated
14	28	OPF	G	A	39896	117761	33.8788	2618	0.410896	33.3472	SNV	Vaccinated
14	28	OPF	C	T	13391	95481	14.0248	2812	0.323626	33.4563	SNV	Vaccinated
14	28	OPF	G	A	14495	80056	18.1061	2835	0.387546	33.9059	SNV	Vaccinated
14	28	OPF	C	T	62013	62850	98.6683	3495	0.452313	33.7369	SNV	Vaccinated
14	28	OPF	C	T	3979	62605	6.35572	3551	0.487549	32.0513	SNV	Vaccinated
14	28	OPF	C	T	51181	75800	67.5211	3591	0.446205	31.6524	SNV	Vaccinated
14	28	OPF	C	T	5325	74203	7.17626	3873	0.425441	33.8184	SNV	Vaccinated
14	28	OPF	C	T	8434	83466	10.1047	4096	0.403826	34.7812	SNV	Vaccinated
14	28	OPF	T	C	9763	87613	11.1433	4110	0.45187	34.0221	SNV	Vaccinated
14	28	OPF	C	T	9110	152577	5.97076	4483	0.38694	34.6007	SNV	Vaccinated
14	28	OPF	C	T	32012	82726	38.6964	4715	0.372684	31.4685	SNV	Vaccinated
14	28	OPF	C	T	40973	76290	53.7069	4856	0.398548	33.0507	SNV	Vaccinated
14	28	OPF	T	C	51473	97337	52.8812	5052	0.487673	34.1971	SNV	Vaccinated
14	28	OPF	C	T	82912	86634	95.7038	5061	0.485408	34.9918	SNV	Vaccinated
14	28	OPF	C	-	3363	86634	3.88185	5061	0.494575	28.986	Deletion	Vaccinated
14	28	OPF	T	C	44523	97124	45.8414	5232	0.475078	34.7245	SNV	Vaccinated
14	28	OPF	C	T	10078	97617	10.324	5307	0.394235	33.7755	SNV	Vaccinated
14	28	OPF	C	T	102686	103644	99.0757	5586	0.430951	34.0109	SNV	Vaccinated
14	28	OPF	C	T	5376	87923	6.11444	5703	0.397523	33.5898	SNV	Vaccinated
14	28	OPF	C	T	5713	95941	5.9547	5712	0.442118	33.2239	SNV	Vaccinated
14	28	OPF	T	C	7162	91423	7.83391	6372	0.357168	34.2153	SNV	Vaccinated
14	28	OPF	C	T	37886	95959	39.4814	6648	0.456679	34.0054	SNV	Vaccinated
33	1	Na	G	C	144	2949	4.88301	576	0.480447	34.3542	SNV	Naïve
33	1	Na	C	T	159	2860	5.55944	660	0.365482	34.044	SNV	Naïve
33	1	Na	C	T	1926	3412	56.4478	708	0.47828	34.6594	SNV	Naïve
33	1	Na	A	T	1579	3827	41.2595	1032	0.468828	34.4142	SNV	Naïve
33	1	Na	C	T	200	3403	5.87717	1070	0.40856	34.13	SNV	Naïve
33	1	Na	A	G	1658	2866	57.8507	2241	0.371385	34.6924	SNV	Naïve
33	1	Na	C	T	3310	3313	99.9094	2615	0.442964	34.4761	SNV	Naïve
33	1	Na	C	T	1514	2684	56.4083	4137	0.480341	35.3349	SNV	Naïve
33	1	Na	A	C	81	2957	2.73926	4169	0.418803	35.284	SNV	Naïve
33	1	Na	A	G	1207	2042	59.1087	4684	0.466216	34.0331	SNV	Naïve
33	1	Na	C	T	126	2931	4.29887	5631	0.301282	32.4286	SNV	Naïve
33	2	Sa	C	T	1660	1668	99.5204	234	0.424457	34.6789	SNV	Naïve
33	2	Sa	T	C	53	1510	3.50993	461	0.442857	34.2264	SNV	Naïve
33	2	Sa	A	G	1934	1938	99.7936	972	0.490729	34.6711	SNV	Naïve
33	2	Sa	C	T	2013	2017	99.8017	2615	0.454119	34.537	SNV	Naïve
33	2	Sa	A	G	22	474	4.64135	4019	0.459459	35.4091	SNV	Naïve
33	2	Sa	T	C	23	578	3.97924	4067	0.459459	34.5652	SNV	Naïve
33	2	Sa	T	G	29	630	4.60317	4086	0.46	35.3103	SNV	Naïve
33	2	Sa	A	G	32	1538	2.08062	5966	0.333333	32.5938	SNV	Naïve
33	2	Sa	T	C	2108	2109	99.9526	6517	0.459795	35.4734	SNV	Naïve
33	2	Sa	T	C	198	1618	12.2373	6645	0.464419	34.3485	SNV	Naïve
33	3	Na	T	C	18	821	2.19245	587	0.285714	32.0556	SNV	Naïve
33	3	Na	C	T	117	944	12.3941	723	0.469388	34.5299	SNV	Naïve
33	3	Na	G	T	966	1180	81.8644	1026	0.453301	33.8168	SNV	Naïve
33	3	Na	T	C	870	1068	81.4607	1617	0.395833	34.3678	SNV	Naïve
33	3	Na	T	A	959	1145	83.7555	1755	0.388158	34.6309	SNV	Naïve
33	3	Na	T	C	939	1153	81.4397	1767	0.361937	34.3983	SNV	Naïve
33	3	Na	G	A	952	1189	80.0673	1903	0.448868	34.9034	SNV	Naïve
33	3	Na	C	T	197	1179	16.7091	2615	0.483766	34.0355	SNV	Naïve
33	3	Na	C	T	26	222	11.7117	3363	0.368421	32.3462	SNV	Naïve
33	3	Na	C	T	21	339	6.19469	3551	0.428571	34.5238	SNV	Naïve
33	3	Na	G	A	783	1169	66.9803	4171	0.399174	34.9591	SNV	Naïve
33	3	Na	G	A	645	1201	53.7052	4628	0.444581	33.3302	SNV	Naïve
33	3	Na	A	G	21	1045	2.00957	5966	0.461538	32.7143	SNV	Naïve
33	3	Na	T	C	533	1031	51.6974	6819	0.434358	35.0281	SNV	Naïve
33	3	Na	C	T	257	589	43.6333	6993	0.307278	35.4553	SNV	Naïve
33	4	Sa	T	C	184	3213	5.72674	126	0.421053	35.5761	SNV	Naïve
33	4	Sa	C	T	140	3074	4.55433	234	0.449704	34.35	SNV	Naïve
33	4	Sa	A	G	168	3671	4.57641	972	0.429268	33.6905	SNV	Naïve
33	4	Sa	T	C	2307	2586	89.2111	1617	0.407248	35.0802	SNV	Naïve
33	4	Sa	T	A	2790	3021	92.3535	1755	0.381575	35.4473	SNV	Naïve
33	4	Sa	T	C	2784	3030	91.8812	1767	0.379921	35.4698	SNV	Naïve
33	4	Sa	G	A	3597	3856	93.2832	1903	0.407568	35.5899	SNV	Naïve
33	4	Sa	C	T	267	4015	6.65006	2615	0.495169	35.0674	SNV	Naïve
33	4	Sa	T	C	29	1159	2.50216	3190	0.48	35.4138	SNV	Naïve
33	4	Sa	C	T	45	2024	2.22332	4137	0.461538	34.8444	SNV	Naïve
33	4	Sa	G	A	2614	2845	91.8805	4171	0.400048	35.5838	SNV	Naïve
33	4	Sa	A	G	126	3306	3.81125	4583	0.43871	34.8095	SNV	Naïve
33	4	Sa	G	A	2778	2993	92.8166	4628	0.435627	34.8549	SNV	Naïve
33	4	Sa	A	G	73	2860	2.55245	4684	0.458333	34.4795	SNV	Naïve
33	4	Sa	G	A	299	3427	8.72483	5062	0.441253	34.1037	SNV	Naïve
33	4	Sa	T	C	696	3752	18.5501	5739	0.415158	34.2888	SNV	Naïve
33	4	Sa	T	C	2871	3381	84.9157	6372	0.426523	35.1825	SNV	Naïve
33	4	Sa	T	C	168	3603	4.66278	6517	0.486726	34.756	SNV	Naïve
33	4	Sa	T	C	2144	2318	92.4935	6819	0.43444	35.6031	SNV	Naïve
33	6	Sa	T	C	133	2587	5.14109	574	0.45977	34.9474	SNV	Naïve
33	6	Sa	T	C	58	2728	2.1261	715	0.4	34.5	SNV	Naïve
33	6	Sa	G	T	293	3290	8.90578	942	0.447887	33.8635	SNV	Naïve
33	6	Sa	A	G	72	3125	2.304	1052	0.453608	35.0833	SNV	Naïve
33	6	Sa	C	T	52	2549	2.04002	1276	0.30303	34.0385	SNV	Naïve
33	6	Sa	C	T	273	2723	10.0257	1602	0.464497	34.1795	SNV	Naïve
33	6	Sa	T	C	130	2401	5.41441	1617	0.372671	33.4462	SNV	Naïve
33	6	Sa	T	A	108	2444	4.41899	1755	0.401361	33.2593	SNV	Naïve
33	6	Sa	T	C	117	2477	4.72346	1767	0.349315	34.1282	SNV	Naïve
33	6	Sa	C	T	120	2740	4.37956	1862	0.487654	34.6667	SNV	Naïve
33	6	Sa	G	A	118	2932	4.02456	1903	0.423077	34.4492	SNV	Naïve
33	6	Sa	A	G	255	2748	9.27948	2099	0.478788	33.9255	SNV	Naïve
33	6	Sa	A	G	2360	2529	93.3175	2241	0.369745	34.7212	SNV	Naïve
33	6	Sa	C	T	2996	3158	94.8702	2615	0.454083	34.4015	SNV	Naïve
33	6	Sa	C	T	1054	1151	91.5725	4137	0.390854	35.5408	SNV	Naïve
33	6	Sa	A	G	38	1560	2.4359	4163	0.42623	35.0526	SNV	Naïve
33	6	Sa	G	A	118	1693	6.96988	4171	0.26875	34.3051	SNV	Naïve
33	6	Sa	G	A	148	2157	6.86138	4628	0.430851	33.6014	SNV	Naïve
33	6	Sa	A	G	1907	2094	91.0697	4684	0.489561	34.3346	SNV	Naïve
33	6	Sa	T	C	182	2632	6.91489	5739	0.480176	33.8187	SNV	Naïve
33	6	Sa	A	G	68	2286	2.97463	6213	0.421687	33.8971	SNV	Naïve
33	6	Sa	T	C	176	2280	7.7193	6372	0.388128	34.2216	SNV	Naïve
33	6	Sa	T	C	120	1658	7.23764	6819	0.469512	34.2833	SNV	Naïve
33	10	Sa	C	T	34	1459	2.33036	968	0.431818	34.9412	SNV	Naïve
33	10	Sa	C	T	39	1181	3.30229	1706	0.433962	34.2821	SNV	Naïve
33	10	Sa	A	G	1199	1219	98.3593	2241	0.414824	35.226	SNV	Naïve
33	10	Sa	G	A	34	1286	2.64386	2283	0.418605	35.1765	SNV	Naïve
33	10	Sa	C	T	27	1294	2.08655	2307	0.354839	33.6296	SNV	Naïve
33	10	Sa	A	G	40	1437	2.78358	2497	0.346154	34.4	SNV	Naïve
33	10	Sa	C	T	1960	1967	99.6441	2615	0.424532	34.7638	SNV	Naïve
33	10	Sa	C	T	1200	1202	99.8336	4137	0.47769	35.265	SNV	Naïve
33	10	Sa	T	-	13	514	2.52918	4559	0.315789	33	Deletion	Naïve
33	10	Sa	A	G	81	81	100	4684	0.47619	34.7037	SNV	Naïve
33	10	Sa	A	G	78	78	100	4838	0.44898	35.0897	SNV	Naïve
33	21	OPF	C	T	85	416	20.4327	387	0.43	34.0588	SNV	Naïve
33	21	OPF	T	C	158	422	37.4408	574	0.457895	34.2848	SNV	Naïve
33	21	OPF	T	C	84	471	17.8344	1232	0.475806	33.9881	SNV	Naïve
33	21	OPF	A	G	15	457	3.28228	1250	0.263158	35.2	SNV	Naïve
33	21	OPF	T	C	327	446	73.3184	1393	0.425532	35.2752	SNV	Naïve
33	21	OPF	G	A	462	462	100	2172	0.427289	33.3918	SNV	Naïve
33	21	OPF	G	A	526	526	100	2272	0.346535	34.9068	SNV	Naïve
33	21	OPF	A	G	248	419	59.1885	2415	0.411392	34.2944	SNV	Naïve
33	21	OPF	T	A	1130	1135	99.5595	2607	0.466354	35.0761	SNV	Naïve
33	21	OPF	C	T	1201	1204	99.7508	2615	0.473123	35.1582	SNV	Naïve
33	21	OPF	C	T	75	1218	6.15764	2654	0.496403	35.68	SNV	Naïve
33	21	OPF	A	C	87	4156	2.09336	4185	0.285714	34.4943	SNV	Naïve
33	21	OPF	A	G	4187	8098	51.7041	4470	0.48054	34.5639	SNV	Naïve
33	21	OPF	A	G	5387	5406	99.6485	4684	0.489026	34.2313	SNV	Naïve
33	21	OPF	T	C	6150	6157	99.8863	5319	0.456769	35.0707	SNV	Naïve
33	21	OPF	C	T	4132	7335	56.3327	5646	0.433524	34.8386	SNV	Naïve
33	21	OPF	A	G	345	5326	6.47766	6031	0.407059	33.4261	SNV	Naïve
33	21	OPF	G	A	725	4933	14.6969	6112	0.487696	35.0221	SNV	Naïve
33	21	OPF	T	C	3811	6798	56.0606	6360	0.381135	34.4723	SNV	Naïve
33	21	OPF	A	G	261	4474	5.83371	6804	0.328313	34.8927	SNV	Naïve
33	28	OPF	-	T	365	4633	7.87826	58	0.412109	34.9068	Insertion	Naïve
33	28	OPF	T	C	1010	5331	18.9458	171	0.429593	34.0475	SNV	Naïve
33	28	OPF	C	T	285	5004	5.69544	249	0.48294	33.6456	SNV	Naïve
33	28	OPF	A	G	130	5089	2.55453	255	0.483516	34.3385	SNV	Naïve
33	28	OPF	G	T	120	4399	2.72789	594	0.472973	33.7167	SNV	Naïve
33	28	OPF	T	C	2906	6115	47.5225	1160	0.443469	34.2061	SNV	Naïve
33	28	OPF	T	C	5237	5242	99.9046	1393	0.42524	35.1724	SNV	Naïve
33	28	OPF	A	G	191	5606	3.40706	1474	0.478431	33.3979	SNV	Naïve
33	28	OPF	A	G	524	5496	9.53421	1714	0.460545	34.0821	SNV	Naïve
33	28	OPF	C	T	5343	5952	89.7681	1884	0.454346	34.8675	SNV	Naïve
33	28	OPF	G	A	4835	4856	99.5675	2172	0.481814	33.5032	SNV	Naïve
33	28	OPF	G	A	5195	5200	99.9038	2272	0.413304	35.0141	SNV	Naïve
33	28	OPF	C	T	356	4756	7.48528	2511	0.418803	34.4438	SNV	Naïve
33	28	OPF	T	A	5421	5434	99.7608	2607	0.464408	34.6473	SNV	Naïve
33	28	OPF	C	T	5591	5607	99.7146	2615	0.487162	34.2872	SNV	Naïve
33	28	OPF	A	G	137	3984	3.43876	2756	0.295337	33.9635	SNV	Naïve
33	28	OPF	C	T	128	2091	6.12147	2829	0.255814	33.4375	SNV	Naïve
33	28	OPF	G	A	74	836	8.85167	2946	0.491935	35.3514	SNV	Naïve
33	28	OPF	A	G	606	1230	49.2683	3016	0.453521	35.3828	SNV	Naïve
33	28	OPF	G	C	36	1144	3.14685	3948	0.5	34.6389	SNV	Naïve
33	28	OPF	C	T	2669	4660	57.2747	4187	0.399132	35.3282	SNV	Naïve
33	28	OPF	A	G	176	3853	4.56787	4624	0.454545	34.6591	SNV	Naïve
33	28	OPF	A	G	3633	3643	99.7255	4684	0.479682	34.1563	SNV	Naïve
33	28	OPF	T	C	2840	4512	62.9433	4915	0.423022	34.5173	SNV	Naïve
33	28	OPF	C	T	280	4303	6.50709	4941	0.486339	34.3464	SNV	Naïve
33	28	OPF	T	C	201	4774	4.21031	5082	0.482625	34.0149	SNV	Naïve
33	28	OPF	T	C	4140	4157	99.5911	5319	0.439357	35.0882	SNV	Naïve
33	28	OPF	A	G	502	4672	10.7449	5783	0.42638	34.2211	SNV	Naïve
33	28	OPF	G	A	336	3366	9.98217	5979	0.388489	32.3571	SNV	Naïve
33	28	OPF	T	C	238	4786	4.97284	6402	0.388889	33.4118	SNV	Naïve
33	28	OPF	G	A	510	5143	9.91639	6455	0.490701	34.5765	SNV	Naïve
33	28	OPF	C	T	149	4408	3.38022	6723	0.348485	33.8792	SNV	Naïve
34	1	Sa	T	C	121	3354	3.60763	1424	0.449664	33.5785	SNV	Naïve
34	1	Sa	G	A	3547	3554	99.803	1599	0.445591	34.6738	SNV	Naïve
34	1	Sa	T	A	3492	3499	99.7999	1755	0.384173	34.8869	SNV	Naïve
34	1	Sa	T	C	3448	3459	99.682	1767	0.358652	34.9942	SNV	Naïve
34	1	Sa	T	C	4199	4201	99.9524	2639	0.487308	34.5101	SNV	Naïve
34	1	Sa	G	A	4430	4434	99.9098	2724	0.349245	35.1183	SNV	Naïve
34	1	Sa	C	A	80	3475	2.30216	2762	0.304762	34.7	SNV	Naïve
34	1	Sa	G	A	2827	2832	99.8234	4171	0.423594	35.4733	SNV	Naïve
34	1	Sa	T	C	2756	2758	99.9275	6606	0.457201	34.8501	SNV	Naïve
34	2	Na	A	G	58	2857	2.0301	222	0.410959	33.3966	SNV	Naïve
34	2	Na	A	G	2731	2894	94.3677	1443	0.413784	34.8111	SNV	Naïve
34	2	Na	G	A	2859	3122	91.5759	1599	0.454232	34.7461	SNV	Naïve
34	2	Na	T	A	2859	3078	92.885	1755	0.39037	34.9867	SNV	Naïve
34	2	Na	T	C	2812	3056	92.0157	1767	0.371396	34.9762	SNV	Naïve
34	2	Na	C	T	267	3666	7.28314	1854	0.493036	34.2959	SNV	Naïve
34	2	Na	A	G	171	3266	5.23576	2241	0.356098	34.3801	SNV	Naïve
34	2	Na	C	T	145	3385	4.2836	2331	0.398876	34.7586	SNV	Naïve
34	2	Na	C	T	219	4582	4.77957	2615	0.491071	34.8676	SNV	Naïve
34	2	Na	T	C	4394	4606	95.3973	2639	0.488193	34.7148	SNV	Naïve
34	2	Na	C	T	1037	5121	20.25	2676	0.414853	34.9605	SNV	Naïve
34	2	Na	A	G	280	1272	22.0126	3111	0.485777	34.9679	SNV	Naïve
34	2	Na	C	T	101	1913	5.27967	4137	0.434524	35.1485	SNV	Naïve
34	2	Na	G	A	2327	2511	92.6722	4171	0.399447	35.4168	SNV	Naïve
34	2	Na	A	G	160	2694	5.93912	4684	0.447368	33.4125	SNV	Naïve
34	2	Na	T	C	2236	2399	93.2055	6606	0.465036	34.5564	SNV	Naïve
34	3	Sa	A	G	29	1229	2.35964	66	0.416667	35	SNV	Naïve
34	3	Sa	T	C	77	1394	5.52367	336	0.37234	35.3377	SNV	Naïve
34	3	Sa	A	G	61	1316	4.63526	441	0.460526	35.0492	SNV	Naïve
34	3	Sa	T	C	732	1511	48.4447	1617	0.374419	34.4372	SNV	Naïve
34	3	Sa	T	A	725	1548	46.8346	1755	0.406652	35.2497	SNV	Naïve
34	3	Sa	T	C	792	1643	48.2045	1767	0.423762	35.1629	SNV	Naïve
34	3	Sa	G	A	947	2025	46.7654	1903	0.361881	35.2239	SNV	Naïve
34	3	Sa	A	G	708	1408	50.2841	2241	0.349148	35.0494	SNV	Naïve
34	3	Sa	C	T	1363	2446	55.7236	2615	0.401829	35.3382	SNV	Naïve
34	3	Sa	C	T	1241	2171	57.1626	4137	0.480902	35.6366	SNV	Naïve
34	3	Sa	G	A	935	2326	40.1978	4171	0.429163	35.3155	SNV	Naïve
34	3	Sa	G	A	83	2403	3.45402	4338	0.477876	35.3253	SNV	Naïve
34	3	Sa	C	T	210	3150	6.66667	4430	0.371237	35.2762	SNV	Naïve
34	3	Sa	G	A	348	890	39.1011	4628	0.402326	35.092	SNV	Naïve
34	3	Sa	A	G	516	906	56.9536	4684	0.470199	34.6919	SNV	Naïve
34	3	Sa	T	G	26	1245	2.08835	5119	0.387097	34.7308	SNV	Naïve
34	3	Sa	T	C	377	938	40.1919	6372	0.415418	35	SNV	Naïve
34	3	Sa	T	C	29	1106	2.62206	6462	0.457143	34.2069	SNV	Naïve
34	3	Sa	G	A	34	752	4.52128	6700	0.305556	34.8824	SNV	Naïve
34	3	Sa	T	C	214	577	37.0884	6819	0.40339	35.3598	SNV	Naïve
34	4	Na	G	A	72	2250	3.2	37	0.380952	35.2222	SNV	Naïve
34	4	Na	T	C	83	3373	2.46072	1671	0.473214	34.759	SNV	Naïve
34	4	Na	A	G	2942	2979	98.758	2241	0.385039	34.8304	SNV	Naïve
34	4	Na	C	T	3607	3622	99.5859	2615	0.472806	34.5043	SNV	Naïve
34	4	Na	C	T	1782	1789	99.6087	4137	0.398365	35.6582	SNV	Naïve
34	4	Na	A	G	2705	2713	99.7051	4684	0.457963	34.5475	SNV	Naïve
34	5	Sa	T	C	9401	61055	15.3976	587	0.419322	34.1724	SNV	Naïve
34	5	Sa	G	A	1399	62388	2.24242	1441	0.33614	33.2745	SNV	Naïve
34	5	Sa	T	C	31292	72828	42.967	1617	0.350196	33.3319	SNV	Naïve
34	5	Sa	G	T	6130	77055	7.95536	1720	0.479046	33.5117	SNV	Naïve
34	5	Sa	T	A	31156	73526	42.3741	1755	0.436787	33.3097	SNV	Naïve
34	5	Sa	T	C	32544	77710	41.8788	1767	0.383747	34.3175	SNV	Naïve
34	5	Sa	T	G	11554	84840	13.6186	1843	0.48863	34.2569	SNV	Naïve
34	5	Sa	G	A	44075	102277	43.0938	1903	0.340529	33.999	SNV	Naïve
34	5	Sa	A	G	2407	74194	3.2442	2099	0.424739	33.2405	SNV	Naïve
34	5	Sa	C	T	2160	72488	2.9798	2106	0.419048	32.188	SNV	Naïve
34	5	Sa	A	G	40564	70617	57.4423	2241	0.348127	34.5065	SNV	Naïve
34	5	Sa	C	T	72161	133409	54.0901	2615	0.349626	33.0419	SNV	Naïve
34	5	Sa	C	T	81422	154287	52.7731	4137	0.473006	34.7089	SNV	Naïve
34	5	Sa	G	A	82647	173858	47.5371	4171	0.411953	34.4298	SNV	Naïve
34	5	Sa	G	A	24455	46485	52.6084	4628	0.440508	32.4608	SNV	Naïve
34	5	Sa	A	G	20753	45605	45.506	4684	0.481263	33.5485	SNV	Naïve
34	5	Sa	G	A	1213	53712	2.25834	5653	0.497653	33.1426	SNV	Naïve
34	5	Sa	A	G	2261	53946	4.19123	5655	0.459057	35.0433	SNV	Naïve
34	5	Sa	A	G	2792	50376	5.54232	5766	0.453581	33.741	SNV	Naïve
34	5	Sa	T	C	27552	49528	55.6291	6372	0.382999	34.52	SNV	Naïve
34	5	Sa	T	C	1544	39930	3.86677	6735	0.446185	34.7163	SNV	Naïve
34	5	Sa	T	C	19799	36383	54.4183	6819	0.431923	34.8524	SNV	Naïve
34	6	Sa	G	A	3581	65661	5.45377	381	0.413499	33.1195	SNV	Naïve
34	6	Sa	C	T	3847	70827	5.43154	1074	0.442688	32.8362	SNV	Naïve
34	6	Sa	T	C	17677	87129	20.2883	1617	0.359388	33.1257	SNV	Naïve
34	6	Sa	A	C	48826	97190	50.2377	1721	0.491463	33.5622	SNV	Naïve
34	6	Sa	T	A	16047	89944	17.8411	1755	0.444642	33.0689	SNV	Naïve
34	6	Sa	T	C	16705	92844	17.9925	1767	0.373836	34.2227	SNV	Naïve
34	6	Sa	T	C	45443	91090	49.888	1836	0.437387	35.0162	SNV	Naïve
34	6	Sa	G	A	18097	101535	17.8234	1903	0.373994	33.9326	SNV	Naïve
34	6	Sa	A	G	62759	79967	78.4811	2241	0.339243	34.6303	SNV	Naïve
34	6	Sa	C	T	15865	82734	19.1759	2314	0.364532	33.9026	SNV	Naïve
34	6	Sa	A	C	4419	74498	5.9317	2379	0.425731	33.5064	SNV	Naïve
34	6	Sa	A	C	4645	104948	4.426	2605	0.387634	34.0067	SNV	Naïve
34	6	Sa	C	T	89521	113302	79.011	2615	0.37065	32.9159	SNV	Naïve
34	6	Sa	C	T	12570	87869	14.3054	3018	0.422031	33.5357	SNV	Naïve
34	6	Sa	C	T	3709	91027	4.07462	3452	0.381698	33.9428	SNV	Naïve
34	6	Sa	A	G	4524	89657	5.0459	3456	0.378651	33.6063	SNV	Naïve
34	6	Sa	C	A	3996	89133	4.48319	3574	0.491843	31.2773	SNV	Naïve
34	6	Sa	T	C	9426	93272	10.1059	3619	0.465343	34.5833	SNV	Naïve
34	6	Sa	T	G	4978	98819	5.03749	3732	0.448654	31.0193	SNV	Naïve
34	6	Sa	T	C	4246	112093	3.78793	4067	0.417895	34.3978	SNV	Naïve
34	6	Sa	C	T	5169	137511	3.75897	4134	0.472605	34.5825	SNV	Naïve
34	6	Sa	C	T	105866	133799	79.1232	4137	0.45301	34.8717	SNV	Naïve
34	6	Sa	G	A	36511	162215	22.5078	4171	0.32966	34.0583	SNV	Naïve
34	6	Sa	G	A	13904	94673	14.6863	4628	0.473258	32.0512	SNV	Naïve
34	6	Sa	A	G	70726	88210	80.1791	4684	0.483822	33.2386	SNV	Naïve
34	6	Sa	T	C	4264	94768	4.49941	4911	0.418156	34.2671	SNV	Naïve
34	6	Sa	C	T	4505	99076	4.54701	4941	0.461383	33.4366	SNV	Naïve
34	6	Sa	G	A	14189	110525	12.8378	6042	0.437243	32.6318	SNV	Naïve
34	6	Sa	T	C	18406	117551	15.6579	6372	0.348553	33.9537	SNV	Naïve
34	6	Sa	T	C	5672	121487	4.66881	6606	0.396377	34.1481	SNV	Naïve
34	6	Sa	T	C	13863	95209	14.5606	6819	0.420239	34.3467	SNV	Naïve
34	7	Sa	G	A	34697	35048	98.9985	381	0.476091	33.4735	SNV	Naïve
34	7	Sa	T	C	1862	33319	5.5884	478	0.497352	34.4259	SNV	Naïve
34	7	Sa	T	C	1364	30628	4.45344	543	0.476501	33.8321	SNV	Naïve
34	7	Sa	T	C	1729	31385	5.509	587	0.425832	33.7663	SNV	Naïve
34	7	Sa	A	G	1900	33711	5.63614	738	0.428231	33.0811	SNV	Naïve
34	7	Sa	A	G	4444	37166	11.9572	1694	0.435349	33.9194	SNV	Naïve
34	7	Sa	A	C	32125	32409	99.1237	2379	0.475255	34.5768	SNV	Naïve
34	7	Sa	T	A	13839	37041	37.3613	2461	0.347285	31.4811	SNV	Naïve
34	7	Sa	A	C	68387	68905	99.25	2605	0.21	35		Naïve
34	7	Sa	C	T	1910	31246	6.11278	2568	0.471317	33.1764	SNV	Naïve
34	7	Sa	A	G	2755	83130	3.31409	3056	0.431012	33.8352	SNV	Naïve
34	7	Sa	A	G	27382	98533	27.7897	3090	0.491691	33.6115	SNV	Naïve
34	7	Sa	A	G	2209	83343	2.65049	3244	0.498571	33.7402	SNV	Naïve
34	7	Sa	C	T	77622	78722	98.6027	3452	0.427948	34.1287	SNV	Naïve
34	7	Sa	C	A	79404	81070	97.945	3574	0.452909	31.7928	SNV	Naïve
34	7	Sa	C	T	29478	88314	33.3786	3633	0.46545	32.5152	SNV	Naïve
34	7	Sa	T	G	86272	87232	98.8995	3732	0.47489	34.2287	SNV	Naïve
34	7	Sa	T	C	89914	91002	98.8044	4067	0.436818	34.4052	SNV	Naïve
34	7	Sa	C	T	111259	112788	98.6444	4134	0.417869	35.2428	SNV	Naïve
34	7	Sa	G	A	127495	128759	99.0183	4171	0.378744	34.7411	SNV	Naïve
34	7	Sa	A	C	3888	82748	4.6986	4622	0.431107	32.7425	SNV	Naïve
34	7	Sa	T	C	83970	84641	99.2072	4911	0.407255	34.6063	SNV	Naïve
34	7	Sa	C	T	87868	88845	98.9003	4941	0.438933	33.2693	SNV	Naïve
34	7	Sa	C	T	4787	114739	4.17208	5307	0.414996	33.6292	SNV	Naïve
34	7	Sa	A	G	45709	128571	35.5516	5442	0.473164	34.4286	SNV	Naïve
34	7	Sa	C	A	2493	89965	2.77108	6109	0.413058	32.6077	SNV	Naïve
34	7	Sa	T	C	100005	100649	99.3602	6606	0.424541	34.3046	SNV	Naïve
34	8	Sa	G	A	62284	62509	99.6401	381	0.497007	33.7235	SNV	Naïve
34	8	Sa	A	G	5055	62824	8.04629	383	0.407603	34.0973	SNV	Naïve
34	8	Sa	C	A	1789	62704	2.85309	1074	0.419915	32.412	SNV	Naïve
34	8	Sa	T	C	6840	66234	10.327	1719	0.4809	34.2611	SNV	Naïve
34	8	Sa	A	C	60573	60723	99.753	2379	0.485977	34.7553	SNV	Naïve
34	8	Sa	T	A	61341	69138	88.7226	2461	0.391161	31.6961	SNV	Naïve
34	8	Sa	A	C	108898	109055	99.856	2605	0.262952	35.1102	SNV	Naïve
34	8	Sa	C	T	122292	145885	83.8277	2762	0.498642	33.9859	SNV	Naïve
34	8	Sa	C	T	102783	103130	99.6635	3452	0.404492	34.4482	SNV	Naïve
34	8	Sa	A	G	90402	109635	82.4572	3480	0.441967	34.4675	SNV	Naïve
34	8	Sa	G	A	70492	99190	71.0676	3541	0.453257	32.5789	SNV	Naïve
34	8	Sa	C	A	99406	100252	99.1561	3574	0.491038	31.9343	SNV	Naïve
34	8	Sa	T	G	105789	105999	99.8019	3732	0.491862	34.3707	SNV	Naïve
34	8	Sa	G	A	99191	116793	84.9289	3999	0.450054	34.6255	SNV	Naïve
34	8	Sa	T	C	114627	114910	99.7537	4067	0.45053	34.5332	SNV	Naïve
34	8	Sa	C	T	121137	121394	99.7883	4134	0.454835	35.2221	SNV	Naïve
34	8	Sa	G	A	128325	128558	99.8188	4171	0.418205	34.7997	SNV	Naïve
34	8	Sa	A	T	1440	55904	2.57584	4688	0.46954	29.8708	SNV	Naïve
34	8	Sa	T	C	56230	56337	99.8101	4911	0.429362	34.7626	SNV	Naïve
34	8	Sa	C	T	58187	58546	99.3868	4941	0.45829	33.2815	SNV	Naïve
34	8	Sa	A	G	73504	76352	96.2699	5442	0.418446	34.8241	SNV	Naïve
34	8	Sa	G	A	3270	82051	3.98533	5470	0.363494	33.7187	SNV	Naïve
34	8	Sa	T	C	60828	60948	99.8031	6606	0.461891	34.5378	SNV	Naïve
34	9	Sa	G	T	1815	54995	3.3003	53	0.259817	34.4672	SNV	Naïve
34	9	Sa	G	A	1372	59340	2.3121	341	0.494347	31.6363	SNV	Naïve
34	9	Sa	G	A	57694	57948	99.5617	381	0.47825	33.5949	SNV	Naïve
34	9	Sa	A	G	1612	59960	2.68846	1714	0.447435	34.1222	SNV	Naïve
34	9	Sa	A	C	53524	53685	99.7001	2379	0.474356	34.5542	SNV	Naïve
34	9	Sa	A	C	142017	142256	99.832	2605	0.256923	35.1073	SNV	Naïve
34	9	Sa	A	G	35186	226543	15.5317	3090	0.471178	33.5487	SNV	Naïve
34	9	Sa	C	T	188060	188793	99.6117	3452	0.453813	34.3023	SNV	Naïve
34	9	Sa	G	A	7251	186767	3.88238	3541	0.471505	32.7654	SNV	Naïve
34	9	Sa	C	A	187981	189599	99.1466	3574	0.478129	32.076	SNV	Naïve
34	9	Sa	C	T	172960	204589	84.5402	3633	0.486782	32.9512	SNV	Naïve
34	9	Sa	T	G	203590	203987	99.8054	3732	0.484342	34.4037	SNV	Naïve
34	9	Sa	T	C	244865	245474	99.7519	4067	0.443789	34.6367	SNV	Naïve
34	9	Sa	C	T	253305	253962	99.7413	4134	0.4821	35.3017	SNV	Naïve
34	9	Sa	G	A	267330	267918	99.7805	4171	0.441144	34.7638	SNV	Naïve
34	9	Sa	G	T	7898	102111	7.73472	4645	0.48187	33.7093	SNV	Naïve
34	9	Sa	G	T	25870	110665	23.3769	4652	0.403064	33.5055	SNV	Naïve
34	9	Sa	T	C	96874	97107	99.7601	4911	0.421298	34.582	SNV	Naïve
34	9	Sa	C	T	100569	101281	99.297	4941	0.446079	33.112	SNV	Naïve
34	9	Sa	G	T	2650	120298	2.20286	5215	0.34515	32.8098	SNV	Naïve
34	9	Sa	C	T	4354	125033	3.48228	5523	0.412231	32.2892	SNV	Naïve
34	9	Sa	G	T	3883	132048	2.9406	5566	0.484227	33.1102	SNV	Naïve
34	9	Sa	C	T	19697	142040	13.8672	6441	0.473624	33.0808	SNV	Naïve
34	9	Sa	T	C	112257	112517	99.7689	6606	0.446222	34.261	SNV	Naïve
34	28	OPF	T	C	301	1347	22.346	32	0.272947	35.0631	SNV	Naïve
34	28	OPF	T	C	238	1691	14.0745	62	0.277439	34.7227	SNV	Naïve
34	28	OPF	G	T	238	1796	13.2517	99	0.359882	34.9958	SNV	Naïve
34	28	OPF	C	T	1773	1775	99.8873	168	0.416976	35.2217	SNV	Naïve
34	28	OPF	C	A	308	2065	14.9153	213	0.454106	34.8701	SNV	Naïve
34	28	OPF	A	G	221	2013	10.9786	276	0.481752	34.1991	SNV	Naïve
34	28	OPF	C	T	294	2055	14.3066	312	0.466307	34.5034	SNV	Naïve
34	28	OPF	A	G	1234	1908	64.6751	441	0.481169	35.3128	SNV	Naïve
34	28	OPF	G	A	228	2351	9.698	918	0.424561	34.8991	SNV	Naïve
34	28	OPF	C	T	187	2153	8.68556	1044	0.481172	34.5775	SNV	Naïve
34	28	OPF	C	T	1380	2187	63.1001	1053	0.468552	34.4174	SNV	Naïve
34	28	OPF	C	T	214	1984	10.7863	1099	0.494585	33.1308	SNV	Naïve
34	28	OPF	T	C	215	1958	10.9806	1158	0.420849	34.4977	SNV	Naïve
34	28	OPF	T	C	1316	2069	63.6056	1380	0.461308	34.9529	SNV	Naïve
34	28	OPF	C	T	183	2141	8.54741	1384	0.47479	35.1311	SNV	Naïve
34	28	OPF	T	C	225	2111	10.6585	1477	0.470968	33.5822	SNV	Naïve
34	28	OPF	T	C	216	1892	11.4165	1518	0.490775	34.9722	SNV	Naïve
34	28	OPF	G	A	1887	1888	99.947	1599	0.457968	34.9618	SNV	Naïve
34	28	OPF	T	A	1736	2007	86.4973	1755	0.40201	34.9735	SNV	Naïve
34	28	OPF	T	G	264	2007	13.154	1755	0.434783	34.5076	SNV	Naïve
34	28	OPF	T	C	1944	1952	99.5902	1767	0.383918	34.9949	SNV	Naïve
34	28	OPF	T	C	239	2194	10.8933	2300	0.455782	35.1883	SNV	Naïve
34	28	OPF	T	C	231	2291	10.0829	2322	0.498233	34.7446	SNV	Naïve
34	28	OPF	C	T	272	2333	11.6588	2325	0.39441	34.2132	SNV	Naïve
34	28	OPF	A	G	165	2146	7.68872	2512	0.373134	34.9636	SNV	Naïve
34	28	OPF	C	T	232	2179	10.6471	2568	0.458472	34.875	SNV	Naïve
34	28	OPF	A	C	5356	5360	99.9254	2605	0.287558	35.3204	SNV	Naïve
34	28	OPF	C	T	1182	6671	17.7185	2654	0.418783	34.154	SNV	Naïve
34	28	OPF	G	A	287	5492	5.22578	3036	0.472222	33.9756	SNV	Naïve
34	28	OPF	T	C	3338	5312	62.8389	3642	0.487467	35.2088	SNV	Naïve
34	28	OPF	C	T	328	5686	5.76855	3804	0.485981	34.9146	SNV	Naïve
34	28	OPF	C	T	582	6035	9.64374	3837	0.457364	34.6632	SNV	Naïve
34	28	OPF	T	C	821	5539	14.8222	3900	0.443126	35.2022	SNV	Naïve
34	28	OPF	G	A	6379	6386	99.8904	3999	0.420751	35.3878	SNV	Naïve
34	28	OPF	A	G	331	6528	5.07047	4019	0.480676	34.6737	SNV	Naïve
34	28	OPF	G	A	5555	5560	99.9101	4171	0.499145	35.2772	SNV	Naïve
34	28	OPF	C	T	553	5197	10.6408	4256	0.5	34.8373	SNV	Naïve
34	28	OPF	C	T	596	6392	9.32416	4426	0.29669	34.9631	SNV	Naïve
34	28	OPF	C	T	264	5183	5.09358	4507	0.310705	35.7765	SNV	Naïve
34	28	OPF	C	T	13	119	10.9244	4823	0.4	35.3077	SNV	Naïve
34	28	OPF	T	C	23	112	20.5357	4908	0.407407	33.9565	SNV	Naïve
34	28	OPF	G	A	19	127	14.9606	5010	0.44	35.3158	SNV	Naïve
34	28	OPF	T	C	8	131	6.10687	5046	0.3	34.875	SNV	Naïve
34	28	OPF	A	G	23	136	16.9118	5055	0.428571	34.4783	SNV	Naïve
34	28	OPF	C	T	8	138	5.7971	5061	0.3	36	SNV	Naïve
34	28	OPF	T	C	8	135	5.92593	5172	0.272727	36	SNV	Naïve
34	28	OPF	C	T	74	126	58.7302	5364	0.411111	35.3378	SNV	Naïve
34	28	OPF	C	T	19	154	12.3377	5424	0.272727	35.1053	SNV	Naïve
34	28	OPF	C	T	82	141	58.156	5520	0.455446	34.7195	SNV	Naïve
34	28	OPF	C	T	29	121	23.9669	5679	0.459459	33.8276	SNV	Naïve
34	28	OPF	C	T	8	122	6.55738	6321	0.5	35.5	SNV	Naïve
34	28	OPF	T	C	13	146	8.90411	6538	0.4	35.6923	SNV	Naïve
34	28	OPF	T	C	7	140	5	6579	0.363636	34.8571	SNV	Naïve
34	28	OPF	A	G	68	120	56.6667	6675	0.473118	35.0882	SNV	Naïve
34	28	OPF	T	C	12	123	9.7561	6711	0.357143	34.6667	SNV	Naïve
34	28	OPF	A	T	54	68	79.4118	6948	0.289474	34.3333	SNV	Naïve
34	31	OPF	T	C	2796	3360	83.2143	32	0.348813	35.1613	SNV	Naïve
34	31	OPF	T	C	152	3955	3.84324	126	0.427885	35.3355	SNV	Naïve
34	31	OPF	C	T	3652	3658	99.836	168	0.476239	35.2144	SNV	Naïve
34	31	OPF	C	T	140	3962	3.53357	225	0.446927	34.4643	SNV	Naïve
34	31	OPF	A	G	3145	4109	76.5393	276	0.487724	34.1739	SNV	Naïve
34	31	OPF	A	G	581	4007	14.4996	441	0.443343	35.1842	SNV	Naïve
34	31	OPF	G	A	350	3681	9.50829	495	0.417633	34.1343	SNV	Naïve
34	31	OPF	C	T	245	4870	5.0308	954	0.363322	33.9102	SNV	Naïve
34	31	OPF	C	T	396	4821	8.21406	1053	0.403846	34.4167	SNV	Naïve
34	31	OPF	T	C	248	4669	5.31163	1158	0.409375	33.3952	SNV	Naïve
34	31	OPF	G	A	2698	5383	50.1208	1263	0.45281	34.6097	SNV	Naïve
34	31	OPF	C	T	189	4792	3.94407	1276	0.406375	34.2116	SNV	Naïve
34	31	OPF	T	C	2482	5231	47.4479	1314	0.45438	34.4492	SNV	Naïve
34	31	OPF	C	T	154	4710	3.26964	1332	0.398058	34.4481	SNV	Naïve
34	31	OPF	T	C	854	4935	17.305	1380	0.39857	34.3653	SNV	Naïve
34	31	OPF	C	T	136	5034	2.70163	1384	0.368715	35.0221	SNV	Naïve
34	31	OPF	A	G	151	4252	3.55127	1548	0.374332	33.3444	SNV	Naïve
34	31	OPF	G	A	4397	4408	99.7505	1599	0.465805	34.7617	SNV	Naïve
34	31	OPF	C	T	113	4294	2.63158	1605	0.43609	35.531	SNV	Naïve
34	31	OPF	C	T	434	4774	9.09091	1674	0.477352	34.8318	SNV	Naïve
34	31	OPF	T	A	4110	4119	99.7815	1755	0.390046	34.8299	SNV	Naïve
34	31	OPF	T	C	4049	4050	99.9753	1767	0.367477	34.9496	SNV	Naïve
34	31	OPF	C	T	1589	5456	29.1239	1919	0.455143	34.5821	SNV	Naïve
34	31	OPF	C	T	174	5065	3.43534	2076	0.443925	35.069	SNV	Naïve
34	31	OPF	A	G	2481	5121	48.4476	2080	0.437153	34.3035	SNV	Naïve
34	31	OPF	C	T	115	4691	2.4515	2257	0.340426	34.2609	SNV	Naïve
34	31	OPF	C	T	2412	4837	49.8656	2382	0.469367	34.7438	SNV	Naïve
34	31	OPF	T	C	520	4744	10.9612	2397	0.462623	33.7154	SNV	Naïve
34	31	OPF	A	C	4058	4064	99.8524	2605	0.472102	35.0261	SNV	Naïve
34	31	OPF	C	T	3676	4394	83.6595	2654	0.40986	33.6806	SNV	Naïve
34	31	OPF	C	T	333	4160	8.00481	2685	0.396484	34.6577	SNV	Naïve
34	31	OPF	C	T	860	3311	25.974	2765	0.278854	34.5256	SNV	Naïve
34	31	OPF	C	T	34	1049	3.24118	3612	0.483871	35.5	SNV	Naïve
34	31	OPF	G	A	227	1128	20.1241	3630	0.481663	33.6211	SNV	Naïve
34	31	OPF	T	C	226	1107	20.4155	3642	0.498741	35.5841	SNV	Naïve
34	31	OPF	C	T	30	1002	2.99401	3654	0.472727	35.7333	SNV	Naïve
34	31	OPF	C	T	325	646	50.3096	3804	0.48595	35.6769	SNV	Naïve
34	31	OPF	G	A	586	587	99.8296	3999	0.492857	35.7406	SNV	Naïve
34	31	OPF	A	G	59	451	13.082	4019	0.481481	35.6441	SNV	Naïve
34	31	OPF	G	A	3341	3344	99.9103	4171	0.389157	35.6567	SNV	Naïve
34	31	OPF	C	T	307	4441	6.91286	4380	0.410891	34.4137	SNV	Naïve
34	31	OPF	C	T	492	5868	8.38446	4507	0.483357	35.1423	SNV	Naïve
34	31	OPF	C	G	154	4334	3.5533	4594	0.269231	33.9935	SNV	Naïve
34	31	OPF	C	T	338	3989	8.4733	4618	0.495413	33.5237	SNV	Naïve
34	31	OPF	C	T	180	3854	4.67047	4634	0.489083	34.0778	SNV	Naïve
34	31	OPF	A	G	1983	3777	52.502	4676	0.477083	33.4942	SNV	Naïve
34	31	OPF	C	T	154	3301	4.66525	4695	0.432432	33.8636	SNV	Naïve
34	31	OPF	T	C	3120	3672	84.9673	4908	0.422859	34.0237	SNV	Naïve
34	31	OPF	A	G	130	4101	3.16996	5305	0.360465	34.8231	SNV	Naïve
34	31	OPF	C	T	364	4596	7.91993	5364	0.475771	34.1648	SNV	Naïve
34	31	OPF	C	T	350	4813	7.27197	5454	0.430493	34.0286	SNV	Naïve
34	31	OPF	C	T	352	4492	7.83615	5520	0.471655	34.0625	SNV	Naïve
34	31	OPF	C	T	202	4421	4.5691	5654	0.46124	34.1832	SNV	Naïve
34	31	OPF	A	G	300	4024	7.45527	5687	0.430108	34.1833	SNV	Naïve
34	31	OPF	G	A	191	4058	4.70675	5701	0.44856	33.6178	SNV	Naïve
34	31	OPF	G	A	117	3302	3.54331	5890	0.464286	34.4188	SNV	Naïve
34	31	OPF	C	T	148	3690	4.01084	6321	0.494681	34.6284	SNV	Naïve
34	31	OPF	C	T	173	3571	4.84458	6648	0.431034	34.1792	SNV	Naïve
34	31	OPF	A	G	120	3515	3.41394	6675	0.45	34.0083	SNV	Naïve
34	31	OPF	A	T	433	2510	17.251	6948	0.329721	34.6166	SNV	Naïve
49	2	Sa	C	T	5717	28502	20.0582	234	0.440177	33.5291	SNV	Naïve
49	2	Sa	A	T	1923	27927	6.88581	251	0.457885	31.0718	SNV	Naïve
49	2	Sa	A	G	7577	31610	23.9703	972	0.423515	33.2741	SNV	Naïve
49	2	Sa	T	C	1695	28396	5.96915	1424	0.369498	34.2501	SNV	Naïve
49	2	Sa	G	A	951	29231	3.2534	1599	0.408915	33.1767	SNV	Naïve
49	2	Sa	T	C	9218	30975	29.7595	1617	0.367215	33.1151	SNV	Naïve
49	2	Sa	A	G	858	32366	2.65093	1714	0.490287	34.0268	SNV	Naïve
49	2	Sa	A	G	4010	32571	12.3116	1721	0.431349	33.9015	SNV	Naïve
49	2	Sa	T	A	9811	31541	31.1055	1755	0.410762	33.1796	SNV	Naïve
49	2	Sa	T	C	10226	32798	31.1787	1767	0.361695	34.2219	SNV	Naïve
49	2	Sa	G	A	10997	38186	28.7985	1903	0.359478	33.8129	SNV	Naïve
49	2	Sa	A	G	3068	28880	10.6233	2241	0.353882	34.3227	SNV	Naïve
49	2	Sa	A	G	597	28082	2.12592	2339	0.406907	33.1675	SNV	Naïve
49	2	Sa	T	C	3893	20152	19.3182	2577	0.46439	34.7434	SNV	Naïve
49	2	Sa	C	T	46021	71637	64.2419	2615	0.288495	33.5226	SNV	Naïve
49	2	Sa	T	C	3224	77578	4.15582	2639	0.258294	34.8493	SNV	Naïve
49	2	Sa	C	T	14922	128051	11.6532	4137	0.476601	34.5513	SNV	Naïve
49	2	Sa	G	A	60982	162590	37.5066	4171	0.338678	34.1101	SNV	Naïve
49	2	Sa	T	C	12694	205784	6.1686	4532	0.381124	35.0407	SNV	Naïve
49	2	Sa	G	A	38605	133960	28.8183	4628	0.454393	32.7074	SNV	Naïve
49	2	Sa	G	A	6664	136673	4.87587	4637	0.467329	32.6286	SNV	Naïve
49	2	Sa	A	G	54953	126288	43.514	4684	0.479803	33.7136	SNV	Naïve
49	2	Sa	C	A	60676	179844	33.7381	5148	0.491147	34.5418	SNV	Naïve
49	2	Sa	C	T	7315	134995	5.41872	6027	0.444119	32.8658	SNV	Naïve
49	2	Sa	T	C	48360	179176	26.9902	6517	0.486027	34.4562	SNV	Naïve
49	2	Sa	T	C	5806	161779	3.58885	6606	0.37773	34.6311	SNV	Naïve
49	2	Sa	T	C	34349	123710	27.7657	6819	0.449617	34.9244	SNV	Naïve
49	6	Se	C	T	95264	96132	99.0971	234	0.466857	35.1127	SNV	Naïve
49	6	Se	A	G	97609	98430	99.1659	972	0.468168	35.2212	SNV	Naïve
49	6	Se	T	C	132929	133685	99.4345	2595	0.352198	35.2847	SNV	Naïve
49	6	Se	C	T	143393	143649	99.8218	2615	0.35785	34.9219	SNV	Naïve
49	6	Se	T	C	123163	124250	99.1252	6517	0.446709	35.4856	SNV	Naïve
49	10	Np	G	A	45745	137044	33.3798	282	0.437068	33.7777	SNV	Naïve
49	10	Np	C	T	2599	123561	2.10341	989	0.48748	33.1185	SNV	Naïve
49	10	Np	C	T	3004	128174	2.34369	1280	0.433729	34.6515	SNV	Naïve
49	10	Np	G	A	137429	138320	99.3558	1441	0.392804	33.64	SNV	Naïve
49	10	Np	C	T	133253	134169	99.3173	1539	0.448807	33.1446	SNV	Naïve
49	10	Np	T	C	141116	142234	99.214	1665	0.499729	34.0289	SNV	Naïve
49	10	Np	G	A	128973	130253	99.0173	2094	0.388453	32.6512	SNV	Naïve
49	10	Np	C	A	126967	128201	99.0374	2259	0.361097	32.8016	SNV	Naïve
49	10	Np	T	C	50859	147071	34.5813	2292	0.483667	33.5965	SNV	Naïve
49	10	Np	A	C	126704	127226	99.5897	2379	0.439102	34.796	SNV	Naïve
49	10	Np	A	C	149483	149936	99.6979	2605	0.334705	35.0011	SNV	Naïve
49	10	Np	C	T	110612	160525	68.9064	2765	0.478816	34.5734	SNV	Naïve
49	10	Np	A	G	138292	138620	99.7634	2771	0.459549	34.9852	SNV	Naïve
49	10	Np	C	T	123472	123859	99.6875	3452	0.464262	34.4819	SNV	Naïve
49	10	Np	C	A	122895	123807	99.2634	3574	0.496235	32.0792	SNV	Naïve
49	10	Np	T	G	129298	129520	99.8286	3732	0.494449	34.4943	SNV	Naïve
49	10	Np	T	C	164368	164711	99.7918	4067	0.435494	34.6468	SNV	Naïve
49	10	Np	C	T	10839	166815	6.49762	4116	0.439607	34.8325	SNV	Naïve
49	10	Np	C	T	159038	159865	99.4827	4134	0.499766	35.3284	SNV	Naïve
49	10	Np	G	A	164684	165687	99.3946	4171	0.462492	34.8019	SNV	Naïve
49	10	Np	C	G	1505	35724	4.21285	4594	0.368648	33.5422	SNV	Naïve
49	10	Np	G	A	22008	32334	68.0646	4645	0.459757	34.3029	SNV	Naïve
49	10	Np	T	C	29180	30819	94.6819	4911	0.438415	34.8998	SNV	Naïve
49	10	Np	C	T	30673	32618	94.037	4941	0.46637	33.7699	SNV	Naïve
49	10	Np	C	T	2657	11167	23.7933	6002	0.464607	32.6199	SNV	Naïve
49	10	Np	T	C	1738	9237	18.8156	6517	0.463095	35.191	SNV	Naïve
49	10	Np	T	C	5534	7262	76.2049	6606	0.480086	34.7539	SNV	Naïve
50	2	Np	C	T	400	7897	5.06521	1425	0.447826	34.415	SNV	Vaccinated
50	2	Np	C	T	2196	8592	25.5587	1919	0.483871	34.8798	SNV	Vaccinated
50	2	Np	A	G	2219	6768	32.7866	2241	0.354761	35.1217	SNV	Vaccinated
50	2	Np	C	T	8436	8447	99.8698	2615	0.384475	34.7609	SNV	Vaccinated
50	2	Np	A	G	2354	9411	25.0133	2754	0.405744	34.2234	SNV	Vaccinated
50	2	Np	C	T	411	7492	5.48585	3495	0.461024	34.2068	SNV	Vaccinated
50	2	Np	C	T	3432	10657	32.2042	4137	0.445448	35.0055	SNV	Vaccinated
50	2	Np	A	G	3770	3773	99.9205	4684	0.475547	35.3374	SNV	Vaccinated
50	2	Np	T	C	4044	5972	67.716	5319	0.473926	35.431	SNV	Vaccinated
50	2	Np	T	C	1782	5880	30.3061	5826	0.340842	35.1302	SNV	Vaccinated
50	2	Np	A	G	165	5051	3.26668	6753	0.376963	35.4061	SNV	Vaccinated
57	2	Sa	C	T	3994	3999	99.875	562	0.469097	35.2434	SNV	Vaccinated
57	2	Sa	G	A	227	6374	3.56134	1914	0.426174	35.1145	SNV	Vaccinated
57	2	Sa	A	G	4398	4405	99.8411	2241	0.37278	35.3397	SNV	Vaccinated
57	2	Sa	C	T	4756	4762	99.874	2615	0.478871	35.1524	SNV	Vaccinated
57	2	Sa	C	T	2619	2623	99.8475	4137	0.382104	35.6938	SNV	Vaccinated
57	2	Sa	A	G	3283	3960	82.904	4163	0.395594	35.7965	SNV	Vaccinated
57	2	Sa	C	T	5106	5115	99.824	4380	0.400901	35.143	SNV	Vaccinated
57	2	Sa	T	A	180	5742	3.1348	4453	0.498008	35.7333	SNV	Vaccinated
57	2	Sa	A	G	4378	4379	99.9772	4684	0.460299	34.9363	SNV	Vaccinated
57	2	Sa	G	A	455	5853	7.77379	5063	0.491743	35.0681	SNV	Vaccinated
57	2	Sa	G	A	6407	6412	99.922	5455	0.418269	35.3136	SNV	Vaccinated
57	2	Sa	C	T	153	6535	2.34124	5529	0.471795	35.3268	SNV	Vaccinated
57	3	Sa	A	G	275	2681	10.2574	22	0.374429	35.7964	SNV	Vaccinated
57	3	Sa	G	C	402	4565	8.80613	948	0.446461	34.5522	SNV	Vaccinated
57	3	Sa	C	A	2774	3942	70.3704	1090	0.492197	35.6784	SNV	Vaccinated
57	3	Sa	C	T	979	4311	22.7093	1455	0.457004	35.1624	SNV	Vaccinated
57	3	Sa	A	G	3634	3637	99.9175	2241	0.417136	35.5421	SNV	Vaccinated
57	3	Sa	T	C	296	3990	7.41855	2523	0.462287	35.3818	SNV	Vaccinated
57	3	Sa	C	T	6241	6249	99.872	2615	0.410858	35.2884	SNV	Vaccinated
57	3	Sa	C	T	2271	3009	75.4736	3126	0.494857	35.2263	SNV	Vaccinated
57	3	Sa	C	T	4093	4096	99.9268	4137	0.461297	35.7295	SNV	Vaccinated
57	3	Sa	C	T	6236	6238	99.9679	4380	0.441911	35.1889	SNV	Vaccinated
57	3	Sa	A	G	2995	2997	99.9333	4684	0.486088	35.2945	SNV	Vaccinated
57	3	Sa	G	A	4933	4939	99.8785	5455	0.440895	35.4713	SNV	Vaccinated
57	3	Sa	C	T	250	3585	6.9735	5864	0.472934	35.252	SNV	Vaccinated
108	0.25	Na	T	C	59	2645	2.23062	62	0.378049	34.2034	SNV	Naïve
108	0.25	Na	T	C	114	2974	3.83322	1270	0.494318	34.7807	SNV	Naïve
108	0.25	Na	C	T	152	3051	4.98197	1425	0.49505	34.5395	SNV	Naïve
108	0.25	Na	A	G	156	3125	4.992	1435	0.418269	33.3654	SNV	Naïve
108	0.25	Na	G	A	259	3099	8.35753	1599	0.476038	33.9923	SNV	Naïve
108	0.25	Na	T	C	2238	3002	74.5503	1617	0.39037	34.008	SNV	Naïve
108	0.25	Na	G	A	141	3343	4.21777	1720	0.420213	33.9362	SNV	Naïve
108	0.25	Na	T	A	2673	3142	85.0732	1755	0.401267	34.6554	SNV	Naïve
108	0.25	Na	T	C	2673	3236	82.602	1767	0.359425	34.4961	SNV	Naïve
108	0.25	Na	G	A	2685	3469	77.3998	1903	0.432075	34.9523	SNV	Naïve
108	0.25	Na	A	G	161	2560	6.28906	2241	0.415	34.646	SNV	Naïve
108	0.25	Na	C	T	394	2926	13.4655	2615	0.491057	34.1041	SNV	Naïve
108	0.25	Na	T	C	63	2913	2.16272	2639	0.494845	33.8254	SNV	Naïve
108	0.25	Na	C	T	123	1972	6.23732	4137	0.435407	35.1545	SNV	Naïve
108	0.25	Na	G	A	2382	2889	82.4507	4171	0.398427	35.3262	SNV	Naïve
108	0.25	Na	G	A	2027	2643	76.6932	4628	0.4577	33.6788	SNV	Naïve
108	0.25	Na	A	G	342	2576	13.2764	4684	0.45814	33.8012	SNV	Naïve
108	0.25	Na	C	A	314	4054	7.74544	5148	0.378667	33.6401	SNV	Naïve
108	0.25	Na	G	A	89	3913	2.27447	6414	0.358974	33.8202	SNV	Naïve
108	0.25	Na	A	G	137	3982	3.44048	6435	0.497207	34.292	SNV	Naïve
108	0.25	Na	T	C	69	3178	2.17118	6606	0.411765	34.4638	SNV	Naïve
108	0.25	Na	T	C	1792	2311	77.5422	6819	0.427258	34.9515	SNV	Naïve
108	0.5	Na	G	A	146	3343	4.36733	241	0.425532	34.4384	SNV	Naïve
108	0.5	Na	T	A	1150	3777	30.4474	754	0.36898	33.6661	SNV	Naïve
108	0.5	Na	C	T	104	3188	3.26223	1122	0.398496	34.1635	SNV	Naïve
108	0.5	Na	T	C	132	3199	4.12629	1125	0.427711	34.5909	SNV	Naïve
108	0.5	Na	A	G	88	3418	2.57461	1256	0.461538	34	SNV	Naïve
108	0.5	Na	T	C	2138	4080	52.402	1617	0.400392	33.7175	SNV	Naïve
108	0.5	Na	T	A	2198	3999	54.9637	1755	0.420357	34.4859	SNV	Naïve
108	0.5	Na	T	C	2352	4337	54.231	1767	0.400271	34.4388	SNV	Naïve
108	0.5	Na	C	T	222	4852	4.57543	1862	0.458904	34.1126	SNV	Naïve
108	0.5	Na	G	A	2889	5422	53.2829	1903	0.385419	34.883	SNV	Naïve
108	0.5	Na	A	G	849	3463	24.5163	2241	0.356287	34.7939	SNV	Naïve
108	0.5	Na	C	T	114	3357	3.39589	2610	0.465909	33.6404	SNV	Naïve
108	0.5	Na	C	T	1656	3534	46.8591	2615	0.487525	34.1516	SNV	Naïve
108	0.5	Na	C	T	429	1703	25.1908	4137	0.386724	35.5315	SNV	Naïve
108	0.5	Na	G	A	1554	2910	53.4021	4171	0.371417	34.8282	SNV	Naïve
108	0.5	Na	T	C	271	2800	9.67857	4215	0.281915	34.572	SNV	Naïve
108	0.5	Na	G	A	1433	2858	50.14	4628	0.432	33.7453	SNV	Naïve
108	0.5	Na	A	G	1000	2862	34.9406	4684	0.473109	33.85	SNV	Naïve
108	0.5	Na	C	A	414	4025	10.2857	5148	0.359684	34.3309	SNV	Naïve
108	0.5	Na	T	C	1225	2388	51.2982	6819	0.428219	35.0392	SNV	Naïve
108	0.75	Na	C	T	90	3308	2.72068	681	0.481818	33.1111	SNV	Naïve
108	0.75	Na	G	A	2934	3109	94.3712	1441	0.423671	34.9635	SNV	Naïve
108	0.75	Na	A	G	3045	3147	96.7588	2241	0.368507	34.6791	SNV	Naïve
108	0.75	Na	T	C	82	3697	2.21801	2471	0.398148	34.0244	SNV	Naïve
108	0.75	Na	C	T	3910	3922	99.694	2615	0.476943	34.401	SNV	Naïve
108	0.75	Na	C	T	2288	2361	96.9081	4137	0.353982	35.4996	SNV	Naïve
108	0.75	Na	A	G	3774	3786	99.683	4684	0.48547	34.177	SNV	Naïve
108	0.75	Na	C	A	195	5575	3.49776	5148	0.367347	33.959	SNV	Naïve
108	1	Na	C	A	115	2431	4.73056	67	0.414966	34.9739	SNV	Naïve
108	1	Na	T	C	185	3532	5.23783	789	0.34632	34.2595	SNV	Naïve
108	1	Na	A	G	169	3389	4.98672	877	0.482587	34.6568	SNV	Naïve
108	1	Na	C	T	87	2942	2.95717	1070	0.358491	34.2644	SNV	Naïve
108	1	Na	G	A	78	2871	2.71682	1077	0.466019	34.1923	SNV	Naïve
108	1	Na	T	C	918	3319	27.6589	1380	0.377375	34.5076	SNV	Naïve
108	1	Na	G	A	856	3520	24.3182	1599	0.395395	33.882	SNV	Naïve
108	1	Na	T	C	732	3198	22.8893	1617	0.372526	34.1352	SNV	Naïve
108	1	Na	T	A	1369	3229	42.397	1755	0.386036	35.2863	SNV	Naïve
108	1	Na	T	C	1470	3472	42.3387	1767	0.39364	34.9782	SNV	Naïve
108	1	Na	C	A	79	3637	2.17212	1856	0.5	34.5696	SNV	Naïve
108	1	Na	G	A	948	4000	23.7	1903	0.376645	35.0454	SNV	Naïve
108	1	Na	A	G	1019	2906	35.0654	2241	0.398829	35.159	SNV	Naïve
108	1	Na	G	C	191	3343	5.71343	2472	0.416342	34.6492	SNV	Naïve
108	1	Na	C	T	2111	3762	56.1138	2615	0.483002	35.0114	SNV	Naïve
108	1	Na	T	C	788	3598	21.9011	2639	0.498291	34.9911	SNV	Naïve
108	1	Na	C	G	229	994	23.0382	3115	0.491484	35.2314	SNV	Naïve
108	1	Na	C	T	635	1798	35.317	4137	0.367129	35.5402	SNV	Naïve
108	1	Na	T	C	401	1876	21.3753	4143	0.365854	35.187	SNV	Naïve
108	1	Na	G	A	1211	2928	41.3593	4171	0.341354	34.7936	SNV	Naïve
108	1	Na	G	A	546	3034	17.996	4628	0.437685	34.7253	SNV	Naïve
108	1	Na	A	G	1415	2882	49.0978	4684	0.427225	34.5364	SNV	Naïve
108	1	Na	C	T	88	3304	2.66344	5064	0.481481	35.4773	SNV	Naïve
108	1	Na	T	C	373	3182	11.7222	5319	0.469163	35.3619	SNV	Naïve
108	1	Na	C	T	78	2536	3.07571	5991	0.5	33.7564	SNV	Naïve
108	1	Na	T	C	673	2982	22.5687	6606	0.449761	35.2719	SNV	Naïve
108	1	Na	T	C	270	2276	11.8629	6819	0.410959	34.863	SNV	Naïve
108	1	Na	C	T	54	2005	2.69327	6867	0.4	35.1296	SNV	Naïve
108	3	Na	A	G	192	2993	6.41497	1714	0.414062	35.1146	SNV	Naïve
108	3	Na	A	G	1381	3102	44.5197	2241	0.365782	35.3997	SNV	Naïve
108	3	Na	C	T	3265	3275	99.6947	2615	0.466171	35.2104	SNV	Naïve
108	3	Na	C	T	614	1666	36.8547	4137	0.387331	35.4756	SNV	Naïve
108	3	Na	A	G	1580	2673	59.1096	4684	0.432851	34.6177	SNV	Naïve
108	3	Na	T	C	330	3347	9.85958	5615	0.47541	34.6545	SNV	Naïve
108	3	Na	A	G	156	2903	5.37375	5729	0.444444	35.2051	SNV	Naïve
108	5	Sa	C	G	16	157	10.1911	97	0.407407	36	SNV	Naïve
108	5	Sa	C	T	15	158	9.49367	100	0.464286	33.1333	SNV	Naïve
108	5	Sa	G	A	144	150	96	228	0.395833	35.7153	SNV	Naïve
108	5	Sa	A	G	229	229	100	2241	0.415808	35.4236	SNV	Naïve
108	5	Sa	C	T	229	231	99.1342	2615	0.47139	35.2052	SNV	Naïve
108	5	Sa	C	T	172	172	100	4137	0.311741	35.7093	SNV	Naïve
108	5	Sa	A	G	330	330	100	4684	0.482673	35.0909	SNV	Naïve
108	8	Sa	G	A	2658	2659	99.9624	228	0.45532	35.0959	SNV	Naïve
108	8	Sa	A	G	2768	2775	99.7477	2241	0.388392	35.1954	SNV	Naïve
108	8	Sa	C	T	3313	3325	99.6391	2615	0.464984	34.6088	SNV	Naïve
108	8	Sa	T	C	37	395	9.36709	3681	0.477612	35.6757	SNV	Naïve
108	8	Sa	C	T	1482	1483	99.9326	4137	0.384647	35.6019	SNV	Naïve
108	8	Sa	A	G	2140	2145	99.7669	4684	0.494868	34.6612	SNV	Naïve
108	10	Sa	A	G	633	633	100	2171	0.445019	34.6651	SNV	Naïve
108	10	Sa	A	G	655	655	100	2241	0.353169	35.3466	SNV	Naïve
108	10	Sa	T	A	626	626	100	2607	0.454248	35.246	SNV	Naïve
108	10	Sa	C	T	638	638	100	2615	0.473298	35.1693	SNV	Naïve
108	10	Sa	T	C	229	229	100	2811	0.306991	35.9301	SNV	Naïve
108	10	Sa	C	T	277	277	100	4137	0.367206	35.6354	SNV	Naïve
108	10	Sa	A	G	549	549	100	4684	0.465318	35.235	SNV	Naïve
108	10	Sa	C	T	534	535	99.8131	4748	0.453834	35.0899	SNV	Naïve
110	0.17	Na	T	C	153	4902	3.12118	65	0.388626	34.4379	SNV	Naïve
110	0.17	Na	C	T	129	5090	2.53438	234	0.458824	34.5736	SNV	Naïve
110	0.17	Na	C	T	106	4588	2.31037	408	0.471014	34.5755	SNV	Naïve
110	0.17	Na	A	G	132	5702	2.31498	972	0.38	33.803	SNV	Naïve
110	0.17	Na	T	C	2909	5393	53.9403	1400	0.37574	35.2602	SNV	Naïve
110	0.17	Na	C	T	316	5494	5.75173	1425	0.468677	34.9842	SNV	Naïve
110	0.17	Na	A	G	311	5667	5.48791	1435	0.451372	34.135	SNV	Naïve
110	0.17	Na	G	A	3769	6474	58.2175	1599	0.439868	34.6657	SNV	Naïve
110	0.17	Na	T	C	1781	5852	30.434	1617	0.317189	34.4138	SNV	Naïve
110	0.17	Na	T	A	4794	5394	88.8765	1755	0.409865	35.3734	SNV	Naïve
110	0.17	Na	T	C	4900	5560	88.1295	1767	0.36408	35.2535	SNV	Naïve
110	0.17	Na	A	G	221	6812	3.24427	1893	0.452381	34.9457	SNV	Naïve
110	0.17	Na	G	A	2177	7483	29.0926	1903	0.385577	35.1148	SNV	Naïve
110	0.17	Na	A	G	277	5111	5.41968	2241	0.371951	35.3538	SNV	Naïve
110	0.17	Na	G	A	138	4599	3.00065	2541	0.42623	34.7899	SNV	Naïve
110	0.17	Na	C	T	702	6405	10.9602	2615	0.482263	34.7664	SNV	Naïve
110	0.17	Na	T	C	3820	6614	57.7563	2639	0.485049	35.1306	SNV	Naïve
110	0.17	Na	C	G	1549	2841	54.5231	3115	0.491352	35.4913	SNV	Naïve
110	0.17	Na	T	C	81	1352	5.99112	3444	0.438017	35.1852	SNV	Naïve
110	0.17	Na	C	T	238	3876	6.14035	4137	0.465296	35.479	SNV	Naïve
110	0.17	Na	T	C	2214	4141	53.4653	4143	0.43338	35.2421	SNV	Naïve
110	0.17	Na	G	A	4625	5479	84.4132	4171	0.417132	35.4651	SNV	Naïve
110	0.17	Na	C	G	121	4932	2.45337	4594	0.327684	34.2066	SNV	Naïve
110	0.17	Na	G	A	1100	4381	25.1084	4628	0.446545	34.6364	SNV	Naïve
110	0.17	Na	A	G	434	4101	10.5828	4684	0.395085	33.788	SNV	Naïve
110	0.17	Na	A	G	203	5329	3.80935	6435	0.488722	35.1823	SNV	Naïve
110	0.17	Na	T	C	310	5414	5.7259	6558	0.496084	34.8548	SNV	Naïve
110	0.17	Na	T	C	2485	4515	55.0388	6606	0.450139	35.2398	SNV	Naïve
110	0.17	Na	T	C	990	3538	27.9819	6819	0.416159	35.1394	SNV	Naïve
110	0.42	Na	T	C	225	671	33.532	65	0.29562	33.4578	SNV	Naïve
110	0.42	Na	C	T	541	902	59.9778	675	0.458075	34.5952	SNV	Naïve
110	0.42	Na	T	C	644	660	97.5758	1617	0.371658	34.1366	SNV	Naïve
110	0.42	Na	T	A	782	794	98.4887	1755	0.384058	34.6637	SNV	Naïve
110	0.42	Na	T	C	818	828	98.7923	1767	0.362362	34.5269	SNV	Naïve
110	0.42	Na	A	G	425	1124	37.8114	1893	0.453069	34.2965	SNV	Naïve
110	0.42	Na	G	A	756	1234	61.2642	1903	0.348374	34.7923	SNV	Naïve
110	0.42	Na	G	A	548	555	98.7387	4171	0.391405	35.4799	SNV	Naïve
110	0.42	Na	G	A	663	672	98.6607	4628	0.440344	33.6772	SNV	Naïve
110	0.42	Na	A	G	16	706	2.26629	5966	0.470588	29.9375	SNV	Naïve
110	0.42	Na	T	C	538	546	98.5348	6819	0.365854	35.2082	SNV	Naïve
110	0.75	Na	G	A	131	1868	7.01285	241	0.459119	34.626	SNV	Naïve
110	0.75	Na	C	T	1313	2006	65.4536	675	0.454831	34.6291	SNV	Naïve
110	0.75	Na	A	G	420	2393	17.5512	877	0.43152	34.1929	SNV	Naïve
110	0.75	Na	C	T	121	1841	6.57251	1425	0.496855	35.0661	SNV	Naïve
110	0.75	Na	A	G	137	1892	7.24101	1435	0.381503	33.6277	SNV	Naïve
110	0.75	Na	G	A	143	1678	8.52205	1599	0.477011	34.3636	SNV	Naïve
110	0.75	Na	T	C	1246	1455	85.6357	1617	0.417619	34.5522	SNV	Naïve
110	0.75	Na	T	A	1581	1661	95.1836	1755	0.407115	34.8748	SNV	Naïve
110	0.75	Na	T	C	1584	1668	94.964	1767	0.376577	34.7551	SNV	Naïve
110	0.75	Na	G	A	1989	2244	88.6364	1903	0.379481	35.2142	SNV	Naïve
110	0.75	Na	A	G	38	1883	2.01806	2241	0.465116	34.2105	SNV	Naïve
110	0.75	Na	G	C	546	2447	22.313	2472	0.437151	34.3993	SNV	Naïve
110	0.75	Na	C	T	104	3147	3.30473	2615	0.409091	34.9712	SNV	Naïve
110	0.75	Na	G	A	2786	2904	95.9366	4171	0.427682	35.4487	SNV	Naïve
110	0.75	Na	G	A	1637	1826	89.6495	4628	0.438284	34.0006	SNV	Naïve
110	0.75	Na	A	G	60	1700	3.52941	4684	0.410256	34.3333	SNV	Naïve
110	0.75	Na	T	C	99	2014	4.91559	5172	0.483333	34.9798	SNV	Naïve
110	0.75	Na	A	G	145	2241	6.47033	6435	0.489362	34.6828	SNV	Naïve
110	0.75	Na	A	C	903	2296	39.3293	6662	0.462625	34.5504	SNV	Naïve
110	0.75	Na	T	C	1260	1416	88.9831	6819	0.417488	35.1246	SNV	Naïve
110	0.88	Na	T	C	87	1109	7.84491	65	0.386555	34.2874	SNV	Naïve
110	0.88	Na	T	C	30	1189	2.52313	216	0.5	35.0667	SNV	Naïve
110	0.88	Na	G	A	106	1173	9.03666	241	0.433824	34.3774	SNV	Naïve
110	0.88	Na	C	T	415	1144	36.2762	675	0.443548	34.6313	SNV	Naïve
110	0.88	Na	C	A	90	1289	6.98216	901	0.432692	34.0111	SNV	Naïve
110	0.88	Na	G	C	24	1185	2.02532	963	0.433333	35.3333	SNV	Naïve
110	0.88	Na	T	C	209	1154	18.1109	1270	0.47651	35.2105	SNV	Naïve
110	0.88	Na	C	T	237	1307	18.1331	1425	0.493939	35.2321	SNV	Naïve
110	0.88	Na	A	G	252	1369	18.4076	1435	0.443769	34.2222	SNV	Naïve
110	0.88	Na	G	A	239	1361	17.5606	1599	0.480836	34.4686	SNV	Naïve
110	0.88	Na	T	C	537	1356	39.6018	1617	0.413953	34.1024	SNV	Naïve
110	0.88	Na	G	A	253	1429	17.7047	1720	0.464986	35.0158	SNV	Naïve
110	0.88	Na	T	A	720	1276	56.4263	1755	0.397186	35.3444	SNV	Naïve
110	0.88	Na	T	C	761	1358	56.0383	1767	0.377301	35.0499	SNV	Naïve
110	0.88	Na	T	C	37	1337	2.76739	1830	0.438596	35.3514	SNV	Naïve
110	0.88	Na	A	G	84	1329	6.32054	1893	0.45098	34.75	SNV	Naïve
110	0.88	Na	G	A	505	1386	36.4358	1903	0.413743	35.1743	SNV	Naïve
110	0.88	Na	A	G	216	1070	20.1869	2241	0.379699	35.2639	SNV	Naïve
110	0.88	Na	T	C	26	1120	2.32143	2300	0.375	34.9231	SNV	Naïve
110	0.88	Na	C	T	590	1356	43.5103	2615	0.458716	34.8932	SNV	Naïve
110	0.88	Na	T	C	65	359	18.1058	3708	0.455556	34.5846	SNV	Naïve
110	0.88	Na	C	T	161	795	20.2516	4137	0.45098	35.4224	SNV	Naïve
110	0.88	Na	G	A	561	1080	51.9444	4171	0.401183	34.9911	SNV	Naïve
110	0.88	Na	G	A	325	882	36.8481	4628	0.480676	34.4738	SNV	Naïve
110	0.88	Na	A	G	370	906	40.8389	4684	0.474836	34.5514	SNV	Naïve
110	0.88	Na	C	A	439	1544	28.4326	5148	0.415751	34.6925	SNV	Naïve
110	0.88	Na	G	A	28	1069	2.61927	5698	0.457143	34.7143	SNV	Naïve
110	0.88	Na	G	A	174	1160	15	5853	0.436364	34.5977	SNV	Naïve
110	0.88	Na	A	G	20	877	2.2805	5966	0.380952	34.1	SNV	Naïve
110	0.88	Na	C	T	45	858	5.24476	6093	0.377358	35.3556	SNV	Naïve
110	0.88	Na	A	G	197	1266	15.5608	6435	0.488372	34.9188	SNV	Naïve
110	0.88	Na	T	C	308	821	37.5152	6819	0.405797	35.1591	SNV	Naïve
110	0.88	Na	C	T	138	694	19.8847	6900	0.36019	34.971	SNV	Naïve
110	2	Na	G	A	1279	3981	32.1276	241	0.430088	34.7303	SNV	Naïve
110	2	Na	G	A	94	3505	2.68188	330	0.458015	34.2553	SNV	Naïve
110	2	Na	C	T	784	3761	20.8455	675	0.479839	34.1441	SNV	Naïve
110	2	Na	T	C	75	3497	2.1447	1158	0.444444	33.04	SNV	Naïve
110	2	Na	T	C	837	3786	22.1078	1617	0.416749	33.6296	SNV	Naïve
110	2	Na	T	A	819	3765	21.753	1755	0.436594	34.6093	SNV	Naïve
110	2	Na	T	C	850	3928	21.6395	1767	0.420822	34.7647	SNV	Naïve
110	2	Na	G	A	1000	4674	21.395	1903	0.387994	34.932	SNV	Naïve
110	2	Na	A	G	1223	3921	31.191	2241	0.373819	34.9926	SNV	Naïve
110	2	Na	C	A	828	4141	19.9952	2259	0.329317	33.3502	SNV	Naïve
110	2	Na	T	C	90	3890	2.31362	2300	0.423423	34.5778	SNV	Naïve
110	2	Na	T	C	535	3964	13.4965	2322	0.477504	34.8991	SNV	Naïve
110	2	Na	A	C	113	3376	3.34716	2559	0.47651	34.2301	SNV	Naïve
110	2	Na	C	T	3625	4525	80.1105	2615	0.484871	34.3578	SNV	Naïve
110	2	Na	A	G	20	632	3.16456	3000	0.485714	33.8	SNV	Naïve
110	2	Na	C	T	28	935	2.99465	3615	0.48	34.2143	SNV	Naïve
110	2	Na	C	T	931	2759	33.7441	4137	0.400529	35.3631	SNV	Naïve
110	2	Na	G	A	750	3838	19.5414	4171	0.367154	34.8147	SNV	Naïve
110	2	Na	G	A	633	3583	17.6668	4628	0.466828	33.7662	SNV	Naïve
110	2	Na	A	G	1402	3469	40.4151	4684	0.466555	33.9807	SNV	Naïve
110	2	Na	C	T	129	4405	2.92849	5190	0.451807	34.5891	SNV	Naïve
110	2	Na	G	A	127	4593	2.76508	5740	0.442308	35.1102	SNV	Naïve
110	2	Na	C	T	113	3348	3.37515	6062	0.457143	34.7876	SNV	Naïve
110	2	Na	C	T	985	3355	29.3592	6093	0.429264	35.0873	SNV	Naïve
110	2	Na	T	C	545	2967	18.3687	6819	0.431788	34.6422	SNV	Naïve
110	3	Sa	G	A	2517	3415	73.7042	241	0.444683	35.0306	SNV	Naïve
110	3	Sa	G	A	248	3173	7.81595	330	0.398204	34.6492	SNV	Naïve
110	3	Sa	T	C	161	2925	5.50427	574	0.489691	35.0435	SNV	Naïve
110	3	Sa	C	A	305	4266	7.14955	901	0.361413	33.8787	SNV	Naïve
110	3	Sa	A	G	66	2890	2.28374	1766	0.372093	35.1364	SNV	Naïve
110	3	Sa	A	G	576	3413	16.8766	2055	0.466006	34.5764	SNV	Naïve
110	3	Sa	T	A	971	3418	28.4084	2124	0.40796	34.69	SNV	Naïve
110	3	Sa	A	G	2524	3166	79.722	2241	0.413849	35.2789	SNV	Naïve
110	3	Sa	C	A	349	3332	10.4742	2259	0.276543	33.9742	SNV	Naïve
110	3	Sa	C	T	3018	3027	99.7027	2615	0.492886	35.1915	SNV	Naïve
110	3	Sa	C	T	1195	1515	78.8779	4137	0.347222	35.6243	SNV	Naïve
110	3	Sa	T	C	872	2725	32	4194	0.318074	34.9725	SNV	Naïve
110	3	Sa	A	G	2412	2773	86.9816	4684	0.499828	34.9598	SNV	Naïve
110	3	Sa	T	C	193	3226	5.98264	5319	0.487288	35.1347	SNV	Naïve
110	3	Sa	C	T	1972	2709	72.7944	6093	0.431894	35.3585	SNV	Naïve
110	8	Sa	C	T	1618	69109	2.34123	1289	0.429897	34.6199	SNV	Naïve
110	8	Sa	-	T	1567	71076	2.20468	1291	0.421444	35.1155	Insertion	Naïve
110	8	Sa	T	C	5353	70624	7.57958	1617	0.352451	33.7648	SNV	Naïve
110	8	Sa	A	G	2903	71871	4.03918	1721	0.418212	34.8612	SNV	Naïve
110	8	Sa	T	A	4994	76917	6.49271	1755	0.410605	34.814	SNV	Naïve
110	8	Sa	T	C	5697	80843	7.04699	1767	0.400235	34.7818	SNV	Naïve
110	8	Sa	G	A	6980	103671	6.73284	1903	0.341057	34.5883	SNV	Naïve
110	8	Sa	T	C	3246	87910	3.69241	2081	0.385555	34.8241	SNV	Naïve
110	8	Sa	A	G	4463	89474	4.98804	2099	0.465465	34.0997	SNV	Naïve
110	8	Sa	A	G	84107	89104	94.3919	2258	0.383225	35.3269	SNV	Naïve
110	8	Sa	C	T	76766	82452	93.1039	2401	0.463685	35.2055	SNV	Naïve
110	8	Sa	C	T	89263	95455	93.5132	2615	0.40754	34.7172	SNV	Naïve
110	8	Sa	C	T	35876	111711	32.115	2625	0.435	34.3976	SNV	Naïve
110	8	Sa	A	G	6245	100153	6.23546	2739	0.454698	35.1129	SNV	Naïve
110	8	Sa	C	T	52684	57605	91.4573	2996	0.453288	34.8729	SNV	Naïve
110	8	Sa	G	A	7094	110615	6.41324	4171	0.359561	34.4642	SNV	Naïve
110	8	Sa	G	A	3489	71962	4.84839	4628	0.36348	34.2643	SNV	Naïve
110	8	Sa	T	C	4984	70820	7.03756	4872	0.402531	34.5821	SNV	Naïve
110	8	Sa	T	C	3816	94152	4.05302	5436	0.386289	35.0928	SNV	Naïve
110	8	Sa	A	G	2986	62460	4.78066	5937	0.469989	35.286	SNV	Naïve
110	8	Sa	C	T	4146	85105	4.87163	6504	0.379053	34.2402	SNV	Naïve
110	8	Sa	T	C	1830	71866	2.54641	6630	0.480326	35.5077	SNV	Naïve
110	8	Sa	C	T	2741	61670	4.44462	6810	0.33614	35.135	SNV	Naïve
110	8	Sa	T	C	2483	59028	4.20648	6819	0.445705	35.1498	SNV	Naïve
110	14	OPF	-	T	6538	72947	8.96267	58	0.370885	35.3506	Insertion	Naïve
110	14	OPF	G	T	34801	78042	44.5927	83	0.385331	34.8847	SNV	Naïve
110	14	OPF	C	T	9749	80513	12.1086	231	0.483846	35.1381	SNV	Naïve
110	14	OPF	C	T	1609	79783	2.01672	321	0.438578	33.7825	SNV	Naïve
110	14	OPF	G	A	9712	88538	10.9693	717	0.486948	34.0759	SNV	Naïve
110	14	OPF	C	A	1983	98399	2.01526	782	0.479869	34.1614	SNV	Naïve
110	14	OPF	C	T	11751	100495	11.6931	816	0.403526	34.842	SNV	Naïve
110	14	OPF	G	A	56808	79984	71.0242	988	0.491449	35.2799	SNV	Naïve
110	14	OPF	G	A	17616	75613	23.2976	1304	0.348026	34.7172	SNV	Naïve
110	14	OPF	T	C	29990	87088	34.4364	1314	0.486724	34.1327	SNV	Naïve
110	14	OPF	T	C	51728	78187	66.1593	1617	0.423013	34.7794	SNV	Naïve
110	14	OPF	C	T	11207	79980	14.0123	1638	0.462516	34.1834	SNV	Naïve
110	14	OPF	T	A	57562	83163	69.2159	1755	0.37974	35.156	SNV	Naïve
110	14	OPF	T	C	60910	90842	67.0505	1767	0.374005	35.2904	SNV	Naïve
110	14	OPF	G	A	78140	114105	68.4808	1903	0.390732	35.0676	SNV	Naïve
110	14	OPF	A	G	13688	92972	14.7227	2055	0.478087	34.3197	SNV	Naïve
110	14	OPF	A	G	23182	82848	27.9814	2241	0.290486	35.33	SNV	Naïve
110	14	OPF	T	C	14344	87178	16.4537	2322	0.417166	35.0674	SNV	Naïve
110	14	OPF	C	T	6922	90120	7.68087	2350	0.439486	34.4273	SNV	Naïve
110	14	OPF	T	C	51546	70401	73.2177	2577	0.428105	35.5487	SNV	Naïve
110	14	OPF	T	A	130741	130951	99.8396	2607	0.319615	34.7731	SNV	Naïve
110	14	OPF	C	T	138076	138284	99.8496	2615	0.32219	34.8401	SNV	Naïve
110	14	OPF	G	A	46613	142085	32.8064	2781	0.384569	35.4331	SNV	Naïve
110	14	OPF	T	C	38747	121781	31.817	2811	0.463625	35.1345	SNV	Naïve
110	14	OPF	C	T	3282	97200	3.37654	3183	0.39738	34.4019	SNV	Naïve
110	14	OPF	G	A	4013	99979	4.01384	3390	0.444138	34.4164	SNV	Naïve
110	14	OPF	C	T	24368	97178	25.0756	3408	0.421702	35.0805	SNV	Naïve
110	14	OPF	A	G	3855	97180	3.96687	3479	0.455727	35.145	SNV	Naïve
110	14	OPF	C	T	43900	97524	45.0146	3645	0.494068	34.6643	SNV	Naïve
110	14	OPF	T	C	25228	89672	28.1336	3663	0.478412	35.2834	SNV	Naïve
110	14	OPF	C	T	17831	106039	16.8155	3906	0.428308	34.7089	SNV	Naïve
110	14	OPF	C	T	38171	127745	29.8806	4137	0.473191	35.2929	SNV	Naïve
110	14	OPF	G	C	15778	155229	10.1643	4168	0.370574	34.1977	SNV	Naïve
110	14	OPF	G	A	109223	151488	72.1001	4171	0.368214	35.0613	SNV	Naïve
110	14	OPF	T	C	5247	167653	3.12968	4269	0.420955	35.2083	SNV	Naïve
110	14	OPF	C	T	41067	188120	21.8302	4380	0.479946	34.0984	SNV	Naïve
110	14	OPF	G	A	58389	76767	76.06	4628	0.476515	34.6308	SNV	Naïve
110	14	OPF	G	A	24836	69133	35.925	4677	0.489706	34.0728	SNV	Naïve
110	14	OPF	A	G	14906	66389	22.4525	4684	0.422611	34.6383	SNV	Naïve
110	14	OPF	T	C	4538	64466	7.03937	4793	0.474635	34.7556	SNV	Naïve
110	14	OPF	G	A	6875	86446	7.95294	5169	0.46106	35.399	SNV	Naïve
110	14	OPF	T	A	12066	107117	11.2643	5499	0.448323	34.3505	SNV	Naïve
110	14	OPF	A	G	12637	103716	12.1842	5795	0.360659	34.1861	SNV	Naïve
110	14	OPF	G	A	24474	110149	22.219	5844	0.455194	34.5703	SNV	Naïve
110	14	OPF	C	T	9176	91936	9.98086	5850	0.485307	34.7584	SNV	Naïve
110	14	OPF	C	T	2333	87315	2.67193	6279	0.452889	34.5915	SNV	Naïve
110	14	OPF	C	T	9356	103513	9.03848	6471	0.495638	34.3892	SNV	Naïve
110	14	OPF	T	C	36625	91277	40.1251	6768	0.402153	35.5384	SNV	Naïve
110	14	OPF	T	C	52196	79040	66.0374	6819	0.49662	35.5564	SNV	Naïve
110	14	OPF	T	C	7970	72243	11.0322	6885	0.417789	35.0734	SNV	Naïve
110	17	OPF	T	C	47049	62167	75.6816	39	0.376893	35.0162	SNV	Naïve
110	17	OPF	G	T	7081	73848	9.58861	83	0.34611	34.6108	SNV	Naïve
110	17	OPF	G	A	1535	76737	2.00034	687	0.44777	34.3779	SNV	Naïve
110	17	OPF	G	A	84549	87489	96.6396	988	0.491125	35.2703	SNV	Naïve
110	17	OPF	G	A	71166	101093	70.3966	1029	0.48253	34.9024	SNV	Naïve
110	17	OPF	T	C	2244	92017	2.43868	1314	0.492409	33.7972	SNV	Naïve
110	17	OPF	T	C	78362	98506	79.5505	1617	0.390517	34.7328	SNV	Naïve
110	17	OPF	T	A	85019	104506	81.3532	1755	0.323586	35.0565	SNV	Naïve
110	17	OPF	T	C	87559	109716	79.8051	1767	0.316898	35.2645	SNV	Naïve
110	17	OPF	A	G	17459	120045	14.5437	1807	0.492731	35.0468	SNV	Naïve
110	17	OPF	G	A	94243	118040	79.8399	1903	0.412896	35.0572	SNV	Naïve
110	17	OPF	A	G	71397	100259	71.2126	2136	0.466465	34.6921	SNV	Naïve
110	17	OPF	A	G	17336	92891	18.6627	2241	0.373022	34.965	SNV	Naïve
110	17	OPF	C	T	71803	102175	70.2745	2356	0.493085	34.3147	SNV	Naïve
110	17	OPF	T	C	56761	109062	52.0447	2577	0.471005	35.3227	SNV	Naïve
110	17	OPF	T	A	144316	144556	99.834	2607	0.309155	34.6999	SNV	Naïve
110	17	OPF	C	T	153354	153613	99.8314	2615	0.317874	34.9015	SNV	Naïve
110	17	OPF	G	A	13997	204085	6.85842	2781	0.498544	35.1149	SNV	Naïve
110	17	OPF	T	C	14552	194306	7.48922	2811	0.424643	34.7937	SNV	Naïve
110	17	OPF	C	T	35207	206030	17.0883	3183	0.441462	34.2192	SNV	Naïve
110	17	OPF	C	T	46312	216194	21.4215	3645	0.466818	34.3694	SNV	Naïve
110	17	OPF	T	C	44464	194083	22.9098	3663	0.497218	35.1641	SNV	Naïve
110	17	OPF	C	T	144171	211478	68.173	3747	0.439078	34.9803	SNV	Naïve
110	17	OPF	C	T	10595	251927	4.20558	4131	0.389017	34.7282	SNV	Naïve
110	17	OPF	C	T	55345	241593	22.9084	4137	0.442245	35.3022	SNV	Naïve
110	17	OPF	G	A	192328	251869	76.3603	4171	0.477974	35.0748	SNV	Naïve
110	17	OPF	A	G	25651	248905	10.3055	4177	0.486833	34.5422	SNV	Naïve
110	17	OPF	T	C	145156	215824	67.2567	4320	0.498619	35.2385	SNV	Naïve
110	28	OPF	T	C	545	1294	42.1175	86	0.387097	34.3413	SNV	Naïve
110	28	OPF	G	A	1610	1616	99.6287	988	0.489163	34.9882	SNV	Naïve
110	28	OPF	G	A	1781	1839	96.8461	1720	0.484622	34.7473	SNV	Naïve
110	28	OPF	A	G	1816	1821	99.7254	1807	0.479113	34.7252	SNV	Naïve
110	28	OPF	A	G	1637	1646	99.4532	2241	0.421645	34.6683	SNV	Naïve
110	28	OPF	T	A	2111	2113	99.9053	2607	0.421647	34.8792	SNV	Naïve
110	28	OPF	C	T	2204	2218	99.3688	2615	0.439465	34.49	SNV	Naïve
110	28	OPF	C	A	125	1307	9.56389	2812	0.270968	33.648	SNV	Naïve
110	28	OPF	C	T	813	843	96.4413	3183	0.445192	32.5695	SNV	Naïve
110	28	OPF	C	T	768	782	98.2097	3645	0.46798	34.5169	SNV	Naïve
110	28	OPF	T	C	727	745	97.5839	3663	0.49736	34.4498	SNV	Naïve
110	28	OPF	C	T	374	936	39.9573	3837	0.464567	34.631	SNV	Naïve
110	28	OPF	C	T	1116	1145	97.4672	4137	0.482665	35.362	SNV	Naïve
110	28	OPF	A	G	161	1242	12.963	4177	0.474419	35.1863	SNV	Naïve
110	28	OPF	A	G	353	353	100	4684	0.482684	34.5892	SNV	Naïve
110	28	OPF	A	C	121	378	32.0106	4718	0.468531	34.719	SNV	Naïve
110	28	OPF	A	G	172	429	40.0932	4761	0.458716	34.5174	SNV	Naïve
110	28	OPF	C	T	86	529	16.2571	4946	0.5	33.7442	SNV	Naïve
110	28	OPF	T	C	38	605	6.28099	5119	0.291667	34.7105	SNV	Naïve
110	28	OPF	T	C	229	628	36.465	5142	0.494949	34.821	SNV	Naïve
110	28	OPF	A	G	44	632	6.96203	5143	0.465517	34.4091	SNV	Naïve
110	28	OPF	C	T	54	602	8.9701	5220	0.407895	35.1111	SNV	Naïve
110	28	OPF	T	C	307	601	51.0815	5298	0.446556	34.3257	SNV	Naïve
110	28	OPF	C	T	231	590	39.1525	5307	0.462541	34.9351	SNV	Naïve
110	28	OPF	C	T	36	549	6.55738	5454	0.477273	33.8611	SNV	Naïve
110	28	OPF	C	T	36	448	8.03571	6135	0.431818	34.3333	SNV	Naïve
110	28	OPF	G	A	26	460	5.65217	6263	0.472222	34.6923	SNV	Naïve
110	28	OPF	C	T	194	489	39.6728	6279	0.482213	34.6495	SNV	Naïve
110	28	OPF	C	T	184	455	40.4396	6321	0.454545	35.0815	SNV	Naïve
110	28	OPF	T	C	73	510	14.3137	6517	0.443299	34.9589	SNV	Naïve
110	35	OPF	C	A	66	2224	2.96763	36	0.37234	35.8788	SNV	Naïve
110	35	OPF	T	C	75	2170	3.45622	486	0.410526	34.5467	SNV	Naïve
110	35	OPF	C	T	107	3093	3.45942	747	0.445255	34.9439	SNV	Naïve
110	35	OPF	C	T	108	3381	3.19432	801	0.415493	34.6574	SNV	Naïve
110	35	OPF	G	A	2562	2564	99.922	988	0.474673	35.4727	SNV	Naïve
110	35	OPF	T	C	2232	2499	89.3157	1158	0.490663	35.0842	SNV	Naïve
110	35	OPF	T	C	103	2481	4.15155	1252	0.455172	35.1359	SNV	Naïve
110	35	OPF	G	A	2447	2450	99.8776	1720	0.472494	35.3682	SNV	Naïve
110	35	OPF	A	G	2535	2538	99.8818	1807	0.479975	35.3937	SNV	Naïve
110	35	OPF	T	C	81	2425	3.34021	2110	0.465347	34.7654	SNV	Naïve
110	35	OPF	A	G	2299	2458	93.5313	2135	0.472973	35.3589	SNV	Naïve
110	35	OPF	A	G	2360	2368	99.6622	2241	0.39832	35.4068	SNV	Naïve
110	35	OPF	A	G	77	2381	3.23394	2316	0.363636	34.2987	SNV	Naïve
110	35	OPF	C	T	120	2907	4.12797	2496	0.343949	33.9083	SNV	Naïve
110	35	OPF	T	A	2279	2609	87.3515	2607	0.469482	35.179	SNV	Naïve
110	35	OPF	C	T	2567	2653	96.7584	2615	0.478385	35.1515	SNV	Naïve
110	35	OPF	A	G	16	576	2.77778	3111	0.461538	34.9375	SNV	Naïve
110	35	OPF	C	G	69	571	12.0841	3115	0.492063	35.6522	SNV	Naïve
110	35	OPF	C	T	8	400	2	3645	0.454545	34.875	SNV	Naïve
110	35	OPF	T	C	8	389	2.05656	3663	0.454545	33.875	SNV	Naïve
110	35	OPF	C	T	879	1026	85.6725	4137	0.327399	35.6633	SNV	Naïve
110	35	OPF	T	C	26	1061	2.45052	4143	0.479167	35.3462	SNV	Naïve
110	35	OPF	G	A	82	1442	5.68655	4171	0.49359	35.4634	SNV	Naïve
110	35	OPF	G	A	188	2043	9.20215	4628	0.493671	34.9415	SNV	Naïve
110	35	OPF	A	G	1667	1883	88.5289	4684	0.491041	34.9058	SNV	Naïve
110	35	OPF	A	C	1583	1821	86.9303	4718	0.451285	35.084	SNV	Naïve
110	35	OPF	T	C	2153	2459	87.5559	5298	0.458072	34.9875	SNV	Naïve
110	35	OPF	A	G	267	2252	11.8561	6150	0.371601	34.7491	SNV	Naïve
110	35	OPF	C	T	2019	2371	85.1539	6279	0.46682	35.321	SNV	Naïve
110	35	OPF	C	T	307	2321	13.2271	6309	0.486911	34.9446	SNV	Naïve
110	35	OPF	C	T	1933	2281	84.7435	6321	0.474281	35.5991	SNV	Naïve
110	35	OPF	A	G	247	1999	12.3562	6663	0.420588	34.4372	SNV	Naïve
110	35	OPF	T	C	172	1899	9.0574	6672	0.485106	35.0174	SNV	Naïve
111	0.17	Na	G	A	95	3602	2.63742	241	0.413223	34.6105	SNV	Naïve
111	0.17	Na	C	T	105	4306	2.43846	762	0.481481	34.3905	SNV	Naïve
111	0.17	Na	C	T	134	3621	3.70064	1425	0.488889	34.4179	SNV	Naïve
111	0.17	Na	A	G	148	3686	4.01519	1435	0.390374	33.8311	SNV	Naïve
111	0.17	Na	G	A	323	3609	8.94985	1599	0.422164	33.9814	SNV	Naïve
111	0.17	Na	T	C	2395	3594	66.6388	1617	0.390329	34.3403	SNV	Naïve
111	0.17	Na	T	A	2994	3820	78.377	1755	0.432782	34.657	SNV	Naïve
111	0.17	Na	T	C	3024	3899	77.5583	1767	0.387971	34.7176	SNV	Naïve
111	0.17	Na	G	A	3602	5097	70.669	1903	0.387097	34.93	SNV	Naïve
111	0.17	Na	T	C	189	4764	3.96725	1944	0.386179	33.6931	SNV	Naïve
111	0.17	Na	T	C	96	3640	2.63736	2103	0.433333	34.4167	SNV	Naïve
111	0.17	Na	A	G	313	3850	8.12987	2241	0.359459	33.9744	SNV	Naïve
111	0.17	Na	C	T	854	3912	21.8303	2615	0.489045	34.0574	SNV	Naïve
111	0.17	Na	T	C	101	3985	2.5345	2639	0.470199	34.495	SNV	Naïve
111	0.17	Na	C	T	235	2404	9.77537	4137	0.411765	35.434	SNV	Naïve
111	0.17	Na	G	A	2678	3618	74.0188	4171	0.38282	35.2304	SNV	Naïve
111	0.17	Na	G	C	144	3906	3.68664	4567	0.409836	34.2778	SNV	Naïve
111	0.17	Na	G	A	2401	3593	66.8244	4628	0.44571	33.8567	SNV	Naïve
111	0.17	Na	A	G	549	3389	16.1995	4684	0.434343	33.5993	SNV	Naïve
111	0.17	Na	A	G	91	3458	2.63158	5960	0.490566	33.5055	SNV	Naïve
111	0.17	Na	A	G	119	4454	2.67176	6435	0.474359	34.9076	SNV	Naïve
111	0.17	Na	T	C	72	3336	2.15827	6606	0.414894	34.375	SNV	Naïve
111	0.17	Na	T	C	1854	2819	65.768	6819	0.409836	34.9676	SNV	Naïve
111	0.42	Na	C	T	520	4807	10.8176	249	0.49581	33.8596	SNV	Naïve
111	0.42	Na	A	G	314	4834	6.49566	251	0.496403	33.6274	SNV	Naïve
111	0.42	Na	G	A	240	4246	5.65238	526	0.448845	33.5375	SNV	Naïve
111	0.42	Na	A	G	589	4720	12.4788	555	0.449275	33.6095	SNV	Naïve
111	0.42	Na	G	A	520	4844	10.7349	1114	0.492017	34.4596	SNV	Naïve
111	0.42	Na	C	T	576	5134	11.2193	1272	0.429448	34.4462	SNV	Naïve
111	0.42	Na	A	G	572	5154	11.0982	1435	0.471555	33.9441	SNV	Naïve
111	0.42	Na	T	A	547	4874	11.2228	1755	0.387727	34.4918	SNV	Naïve
111	0.42	Na	T	C	602	5142	11.7075	1767	0.455696	34.6395	SNV	Naïve
111	0.42	Na	A	G	1967	4952	39.7213	2241	0.397832	34.8114	SNV	Naïve
111	0.42	Na	C	T	5518	5565	99.1554	2615	0.478977	34.3441	SNV	Naïve
111	0.42	Na	C	T	357	5668	6.29852	2654	0.454225	33.6443	SNV	Naïve
111	0.42	Na	T	G	107	2518	4.2494	2819	0.296053	34.4579	SNV	Naïve
111	0.42	Na	T	C	155	1504	10.3059	3144	0.486577	35.671	SNV	Naïve
111	0.42	Na	C	T	142	968	14.6694	3813	0.469231	34.9577	SNV	Naïve
111	0.42	Na	C	T	1483	3092	47.9625	4137	0.400826	35.2461	SNV	Naïve
111	0.42	Na	G	A	541	4654	11.6244	4171	0.395243	34.5952	SNV	Naïve
111	0.42	Na	A	G	2394	4425	54.1017	4684	0.470608	34.0063	SNV	Naïve
111	0.42	Na	G	A	554	4887	11.3362	5032	0.475661	34.204	SNV	Naïve
111	0.75	Na	A	G	168	2475	6.78788	555	0.415842	33.5298	SNV	Naïve
111	0.75	Na	G	A	141	2421	5.82404	1114	0.456522	34.7801	SNV	Naïve
111	0.75	Na	A	G	1290	2556	50.4695	1242	0.483721	34.7682	SNV	Naïve
111	0.75	Na	C	T	143	2590	5.52124	1272	0.43299	34.5734	SNV	Naïve
111	0.75	Na	T	G	53	2387	2.22036	1393	0.478873	34	SNV	Naïve
111	0.75	Na	T	C	1379	2660	51.8421	1617	0.411415	33.9768	SNV	Naïve
111	0.75	Na	T	A	1574	2667	59.0176	1755	0.429189	34.5121	SNV	Naïve
111	0.75	Na	T	C	1660	2831	58.6365	1767	0.394419	34.4024	SNV	Naïve
111	0.75	Na	G	A	1967	3664	53.6845	1903	0.364176	34.9792	SNV	Naïve
111	0.75	Na	A	G	359	2698	13.3062	2241	0.319249	34.5042	SNV	Naïve
111	0.75	Na	T	C	174	2633	6.60843	2300	0.444444	34.4253	SNV	Naïve
111	0.75	Na	G	T	70	2678	2.61389	2514	0.45977	34.1143	SNV	Naïve
111	0.75	Na	C	T	1709	3883	44.0124	2615	0.457087	34.3692	SNV	Naïve
111	0.75	Na	T	C	2132	4003	53.2601	2670	0.496454	34.5549	SNV	Naïve
111	0.75	Na	A	G	83	1152	7.20486	3000	0.5	33.3614	SNV	Naïve
111	0.75	Na	C	T	19	908	2.09251	3357	0.482759	34.7368	SNV	Naïve
111	0.75	Na	C	T	119	1319	9.02199	3615	0.480226	34.0336	SNV	Naïve
111	0.75	Na	T	C	27	1225	2.20408	3900	0.475	33.1111	SNV	Naïve
111	0.75	Na	C	T	366	2447	14.9571	4137	0.445471	35.1585	SNV	Naïve
111	0.75	Na	G	A	1879	3303	56.8877	4171	0.398784	34.9915	SNV	Naïve
111	0.75	Na	G	C	108	4634	2.3306	4527	0.482759	33.8333	SNV	Naïve
111	0.75	Na	G	A	1360	2715	50.0921	4628	0.459255	33.8478	SNV	Naïve
111	0.75	Na	A	G	881	2527	34.8635	4684	0.469738	33.7605	SNV	Naïve
111	0.75	Na	T	C	76	2726	2.78797	5319	0.455446	34.6711	SNV	Naïve
111	0.75	Na	T	C	341	3071	11.1039	5436	0.394299	35.0205	SNV	Naïve
111	0.75	Na	G	A	70	3025	2.31405	5538	0.483146	33.8571	SNV	Naïve
111	0.75	Na	T	C	91	2797	3.25349	6327	0.4	33.3187	SNV	Naïve
111	0.75	Na	T	C	1144	2240	51.0714	6819	0.414859	34.8348	SNV	Naïve
111	0.88	Na	G	A	77	354	21.7514	241	0.38	35.1558	SNV	Naïve
111	0.88	Na	C	T	30	290	10.3448	1439	0.459459	35.2	SNV	Naïve
111	0.88	Na	A	G	186	334	55.6886	2241	0.386792	34.6667	SNV	Naïve
111	0.88	Na	G	C	21	370	5.67568	2599	0.433333	34.7619	SNV	Naïve
111	0.88	Na	C	T	358	361	99.169	2615	0.49522	34.2486	SNV	Naïve
111	0.88	Na	C	T	109	209	52.1531	4137	0.411043	35.1193	SNV	Naïve
111	0.88	Na	A	G	171	246	69.5122	4684	0.470874	34.0175	SNV	Naïve
111	0.88	Na	T	C	17	254	6.69291	4911	0.421053	32.7647	SNV	Naïve
111	0.88	Na	C	T	12	267	4.49438	4941	0.428571	33.0833	SNV	Naïve
111	0.88	Na	T	C	10	361	2.77008	5319	0.333333	34.8	SNV	Naïve
111	0.88	Na	T	C	34	418	8.13397	5436	0.348837	35.2941	SNV	Naïve
111	0.88	Na	A	G	12	372	3.22581	5771	0.461538	34.25	SNV	Naïve
111	0.88	Na	T	C	11	254	4.33071	6606	0.4375	35.6364	SNV	Naïve
111	0.88	Na	C	T	21	262	8.01527	6723	0.333333	33.4762	SNV	Naïve
111	2	Na	T	C	150	2295	6.53595	1617	0.437186	34.4933	SNV	Naïve
111	2	Na	G	A	171	2337	7.31707	1647	0.339535	34.7836	SNV	Naïve
111	2	Na	A	G	437	2603	16.7883	2241	0.381215	35.3638	SNV	Naïve
111	2	Na	G	C	2237	3322	67.339	2599	0.395663	35.4461	SNV	Naïve
111	2	Na	C	T	3227	3231	99.8762	2615	0.436082	35.2997	SNV	Naïve
111	2	Na	C	T	220	334	65.8683	2877	0.48294	35.1818	SNV	Naïve
111	2	Na	C	T	240	1274	18.8383	4137	0.416459	35.325	SNV	Naïve
111	2	Na	A	G	578	2220	26.036	4684	0.405013	34.481	SNV	Naïve
111	2	Na	T	C	1292	2229	57.9632	4911	0.429889	35.3444	SNV	Naïve
111	2	Na	C	T	1280	2256	56.7376	4941	0.457038	35.3539	SNV	Naïve
111	2	Na	A	G	1921	3144	61.1005	5771	0.413625	35.076	SNV	Naïve
111	2	Na	T	C	1351	2316	58.3333	6606	0.479258	35.1843	SNV	Naïve
111	3	Sa	T	C	170	2771	6.13497	587	0.5	35.0118	SNV	Naïve
111	3	Sa	C	A	973	3803	25.5851	1706	0.432024	34.6033	SNV	Naïve
111	3	Sa	A	G	244	3516	6.9397	1721	0.45283	34.2828	SNV	Naïve
111	3	Sa	C	T	187	3580	5.22346	2096	0.445833	34.7647	SNV	Naïve
111	3	Sa	A	G	3268	3300	99.0303	2241	0.410524	35.1573	SNV	Naïve
111	3	Sa	C	T	3451	3457	99.8264	2615	0.484215	35.1501	SNV	Naïve
111	3	Sa	C	A	57	2241	2.54351	2762	0.25974	35.0877	SNV	Naïve
111	3	Sa	C	A	8	322	2.48447	3850	0.5	36	SNV	Naïve
111	3	Sa	C	A	6	272	2.20588	3878	0.5	36	SNV	Naïve
111	3	Sa	C	T	1683	1717	98.0198	4137	0.339464	35.6322	SNV	Naïve
111	3	Sa	A	G	211	3088	6.8329	4325	0.409091	34.8957	SNV	Naïve
111	3	Sa	C	T	261	4531	5.76032	4482	0.431818	35.3563	SNV	Naïve
111	3	Sa	A	G	3090	3142	98.345	4684	0.482528	35.0356	SNV	Naïve
111	3	Sa	C	T	299	3975	7.52201	5316	0.440887	35.0468	SNV	Naïve
111	3	Sa	T	C	544	4465	12.1837	5436	0.395382	35.0257	SNV	Naïve
111	3	Sa	C	T	231	3703	6.23819	5886	0.448161	34.1299	SNV	Naïve
111	3	Sa	C	T	212	3581	5.92013	6321	0.477941	35.0896	SNV	Naïve
111	3	Sa	T	C	215	3163	6.79734	6735	0.433566	35.0698	SNV	Naïve
111	7	Sa	A	T	2284	2731	83.6324	507	0.479336	35.4755	SNV	Naïve
111	7	Sa	T	C	194	2682	7.23341	574	0.484252	34.8918	SNV	Naïve
111	7	Sa	T	C	156	2970	5.25253	1179	0.432836	34.0256	SNV	Naïve
111	7	Sa	A	G	209	2874	7.27209	2241	0.396154	35.5167	SNV	Naïve
111	7	Sa	T	G	167	2993	5.57969	2274	0.349515	35.0359	SNV	Naïve
111	7	Sa	G	C	3443	3754	91.7155	2599	0.437475	35.4365	SNV	Naïve
111	7	Sa	C	T	3787	3814	99.2921	2615	0.466538	35.2527	SNV	Naïve
111	7	Sa	C	T	159	178	89.3258	2877	0.49026	35.478	SNV	Naïve
111	7	Sa	C	T	138	1419	9.72516	4137	0.341463	35.2391	SNV	Naïve
111	7	Sa	A	G	293	2533	11.5673	4684	0.428947	34.4266	SNV	Naïve
111	7	Sa	T	C	2282	2588	88.1762	4911	0.432629	35.4961	SNV	Naïve
111	7	Sa	C	T	2309	2639	87.4953	4941	0.434268	35.4963	SNV	Naïve
111	7	Sa	T	C	2850	3458	82.4176	5652	0.467802	35.2933	SNV	Naïve
111	7	Sa	A	G	3050	3517	86.7216	5771	0.446477	35.3295	SNV	Naïve
111	7	Sa	T	C	2300	2650	86.7925	6606	0.453743	35.2691	SNV	Naïve
111	8	Sa	A	T	3051	3257	93.6752	507	0.470476	35.4389	SNV	Naïve
111	8	Sa	C	T	289	3778	7.64955	678	0.465909	33.5917	SNV	Naïve
111	8	Sa	T	C	194	3452	5.61993	1400	0.381526	35.2268	SNV	Naïve
111	8	Sa	A	G	244	3499	6.97342	1714	0.4613	35.2459	SNV	Naïve
111	8	Sa	G	C	3707	3894	95.1977	2599	0.4361	35.4073	SNV	Naïve
111	8	Sa	C	T	4024	4030	99.8511	2615	0.48155	35.1305	SNV	Naïve
111	8	Sa	A	G	208	3893	5.34292	2689	0.366559	35.5913	SNV	Naïve
111	8	Sa	C	T	116	123	94.3089	2877	0.488688	35.5172	SNV	Naïve
111	8	Sa	C	T	69	1200	5.75	4137	0.316832	35.1304	SNV	Naïve
111	8	Sa	A	G	214	2773	7.71727	4684	0.390805	34.0888	SNV	Naïve
111	8	Sa	T	C	2560	2725	93.945	4911	0.460749	35.3184	SNV	Naïve
111	8	Sa	C	T	2553	2741	93.1412	4941	0.465131	35.3698	SNV	Naïve
111	8	Sa	T	C	3226	3503	92.0925	5652	0.450797	35.2759	SNV	Naïve
111	8	Sa	A	G	3334	3630	91.8457	5771	0.428431	35.3206	SNV	Naïve
111	8	Sa	T	C	2370	2572	92.1462	6606	0.477582	35.2806	SNV	Naïve
111	9	Sa	C	T	361	1426	25.3156	328	0.48	35.0083	SNV	Naïve
111	9	Sa	A	T	1228	1228	100	507	0.454183	35.522	SNV	Naïve
111	9	Sa	T	C	1314	1315	99.924	2322	0.444101	35.4688	SNV	Naïve
111	9	Sa	G	C	1349	1352	99.7781	2599	0.446251	35.4322	SNV	Naïve
111	9	Sa	C	T	1387	1388	99.928	2615	0.473915	35.2358	SNV	Naïve
111	9	Sa	C	T	86	86	100	2877	0.497076	35.7209	SNV	Naïve
111	9	Sa	C	T	1312	1315	99.7719	4792	0.474434	35.1555	SNV	Naïve
111	9	Sa	T	C	1586	1589	99.8112	4911	0.452431	35.2888	SNV	Naïve
111	9	Sa	C	T	1576	1576	100	4941	0.4641	35.4359	SNV	Naïve
111	9	Sa	T	C	1845	1846	99.9458	5652	0.466869	35.4233	SNV	Naïve
111	9	Sa	A	G	1823	1831	99.5631	5771	0.434348	35.3862	SNV	Naïve
111	9	Sa	T	C	1400	1400	100	6606	0.47711	35.3071	SNV	Naïve
111	10	Sa	A	G	267	313	85.3035	22	0.296296	35.7528	SNV	Naïve
111	10	Sa	T	C	434	502	86.4542	336	0.483636	35.2097	SNV	Naïve
111	10	Sa	A	T	45	421	10.6888	507	0.407407	34.2667	SNV	Naïve
111	10	Sa	G	A	66	518	12.7413	1203	0.494382	34.8636	SNV	Naïve
111	10	Sa	G	A	508	606	83.8284	2010	0.493994	35.7244	SNV	Naïve
111	10	Sa	A	G	408	488	83.6066	2171	0.463938	34.6446	SNV	Naïve
111	10	Sa	A	G	431	496	86.8952	2241	0.378026	35.2947	SNV	Naïve
111	10	Sa	C	T	311	515	60.3883	2371	0.498807	35.09	SNV	Naïve
111	10	Sa	G	C	68	503	13.5189	2599	0.447917	35.2794	SNV	Naïve
111	10	Sa	C	T	497	498	99.7992	2615	0.463186	35.1871	SNV	Naïve
111	10	Sa	C	T	23	28	82.1429	3873	0.477273	35.8261	SNV	Naïve
111	10	Sa	C	T	190	215	88.3721	4137	0.360269	35.8105	SNV	Naïve
111	10	Sa	A	G	309	347	89.049	4684	0.498741	34.9029	SNV	Naïve
111	10	Sa	T	C	29	425	6.82353	4911	0.435897	34.8966	SNV	Naïve
111	10	Sa	C	T	34	452	7.52212	4941	0.4	35.5294	SNV	Naïve
111	10	Sa	T	C	487	529	92.0605	5058	0.482143	35.6489	SNV	Naïve
111	10	Sa	C	T	540	595	90.7563	5478	0.442716	34.9796	SNV	Naïve
111	10	Sa	T	C	34	536	6.34328	5652	0.458333	34.0882	SNV	Naïve
111	10	Sa	A	G	54	557	9.69479	5771	0.424242	34.4259	SNV	Naïve
111	10	Sa	T	C	44	546	8.05861	6606	0.421053	35	SNV	Naïve
1451	2	Np	T	C	673	11249	5.98275	1424	0.396714	35.367	SNV	Vaccinated
1451	2	Np	A	G	1841	12373	14.8792	1714	0.438725	34.9761	SNV	Vaccinated
1451	2	Np	G	A	305	12921	2.3605	1720	0.498701	34.5869	SNV	Vaccinated
1451	2	Np	A	G	10420	10432	99.885	2241	0.403136	35.2894	SNV	Vaccinated
1451	2	Np	C	T	12501	12523	99.8243	2615	0.398595	34.893	SNV	Vaccinated
1451	2	Np	C	T	11737	11762	99.7875	4137	0.441292	35.4206	SNV	Vaccinated
1451	2	Np	A	G	5261	5267	99.8861	4684	0.465301	35.3758	SNV	Vaccinated
1551	8	Np	A	G	9942	9967	99.7492	1429	0.391203	35.5165	SNV	Vaccinated
1551	8	Np	C	T	9240	9244	99.9567	2431	0.389345	35.5845	SNV	Vaccinated
1551	8	Np	C	T	9363	9383	99.7868	2615	0.378172	34.9257	SNV	Vaccinated
1551	8	Np	G	A	10005	10035	99.701	2638	0.417051	35.5817	SNV	Vaccinated
1551	8	Np	A	G	8352	8354	99.9761	3102	0.445186	35.3176	SNV	Vaccinated
1551	8	Np	C	T	8280	8290	99.8794	3495	0.469549	35.1331	SNV	Vaccinated
1551	8	Np	G	A	4508	8411	53.5965	3722	0.491414	34.7174	SNV	Vaccinated
1551	8	Np	C	T	9557	9673	98.8008	4116	0.42158	35.4633	SNV	Vaccinated
1551	8	Np	T	A	1818	11881	15.3017	4160	0.461501	35.0792	SNV	Vaccinated
1551	8	Np	T	C	7588	11881	63.8667	4160	0.423411	35.5625	SNV	Vaccinated
1551	8	Np	A	G	3056	3059	99.9019	4684	0.464306	35.3213	SNV	Vaccinated
1551	8	Np	C	T	4598	4623	99.4592	5292	0.469686	35.2484	SNV	Vaccinated
1551	8	Np	C	T	4506	4531	99.4482	5307	0.474551	35.3855	SNV	Vaccinated
1551	8	Np	T	C	4559	4572	99.7157	5319	0.46178	35.5238	SNV	Vaccinated
1551	8	Np	T	C	540	4603	11.7315	5868	0.411074	35.5241	SNV	Vaccinated
1551	8	Np	C	T	4002	4026	99.4039	6002	0.436147	35.0145	SNV	Vaccinated
1551	8	Np	A	G	4187	4210	99.4537	6119	0.388722	35.3494	SNV	Vaccinated
Table S1ex. Example of haplotyping with 14-34 at 6 dpi subconsensus variant frequencies. Haplogroup F-characteristic SNPs are represented by approximately 79% of reads, group A includes SNPs ranging from 14.5-20.3% and group C at ~4.5%.
Animal	DPI	Tissue	Reference	Allele	Type	Count	Coverage	Avg Phred	Frequency	Site	1º Clade	2º Clade	3º Clade
34	6	Sa	G	A	SNV	3581	65661	33.1195	5.45377	381	F	B	C
34	6	Sa	C	T	SNV	3847	70827	32.8362	5.43154	1074	F	B	C
34	6	Sa	T	C	SNV	17677	87129	33.1257	20.2883	1617	F	B	C
34	6	Sa	A	C	SNV	48826	97190	33.5622	50.2377	1721	F	B	C
34	6	Sa	T	A	SNV	16047	89944	33.0689	17.8411	1755	F	B	C
34	6	Sa	T	C	SNV	16705	92844	34.2227	17.9925	1767	F	B	C
34	6	Sa	T	C	SNV	45443	91090	35.0162	49.888	1836	F	B	C
34	6	Sa	G	A	SNV	18097	101535	33.9326	17.8234	1903	F	B	C
34	6	Sa	A	G	SNV	62759	79967	34.6303	78.4811	2241	F	B	C
34	6	Sa	C	T	SNV	15865	82734	33.9026	19.1759	2314	F	B	C
34	6	Sa	A	C	SNV	4419	74498	33.5064	5.9317	2379	F	B	C
34	6	Sa	A	C	SNV	4645	104948	34.0067	4.426	2605	F	B	C
34	6	Sa	C	T	SNV	89521	113302	32.9159	79.011	2615	F	B	C
34	6	Sa	C	T	SNV	12570	87869	33.5357	14.3054	3018	F	B	C
34	6	Sa	C	T	SNV	3709	91027	33.9428	4.07462	3452	F	B	C
34	6	Sa	A	G	SNV	4524	89657	33.6063	5.0459	3456	F	B	C
34	6	Sa	C	A	SNV	3996	89133	31.2773	4.48319	3574	F	B	C
34	6	Sa	T	C	SNV	9426	93272	34.5833	10.1059	3619	F	B	C
34	6	Sa	T	G	SNV	4978	98819	31.0193	5.03749	3732	F	B	C
34	6	Sa	T	C	SNV	4246	112093	34.3978	3.78793	4067	F	B	C
34	6	Sa	C	T	SNV	5169	137511	34.5825	3.75897	4134	F	B	C
34	6	Sa	C	T	SNV	105866	133799	34.8717	79.1232	4137	F	B	C
34	6	Sa	G	A	SNV	36511	162215	34.0583	22.5078	4171	F	B	C
34	6	Sa	G	A	SNV	13904	94673	32.0512	14.6863	4628	F	B	C
34	6	Sa	A	G	SNV	70726	88210	33.2386	80.1791	4684	F	B	C
34	6	Sa	T	C	SNV	4264	94768	34.2671	4.49941	4911	F	B	C
34	6	Sa	C	T	SNV	4505	99076	33.4366	4.54701	4941	F	B	C
34	6	Sa	G	A	SNV	14189	110525	32.6318	12.8378	6042	F	B	C
34	6	Sa	T	C	SNV	18406	117551	33.9537	15.6579	6372	F	B	C
34	6	Sa	T	C	SNV	5672	121487	34.1481	4.66881	6606	F	B	C
34	6	Sa	T	C	SNV	13863	95209	34.3467	14.5606	6819	F	B	C
