# Supplementary material for: Into the Deep (Sequence) of the Foot-and-Mouth Disease Virus Gene Pool: Bottlenecks and Adaptation during Infection in Naïve and Vaccinated Cattle
Source: Pathogens. 2020 Mar 12;9(3):208. doi: 10.3390/pathogens9030208 (PMC7157448; doi:10.3390/pathogens9030208)
Supplement: Supplementary file 1 [file pathogens-09-00208-s001.zip › TableS2.xlsx]

## Sheet: Inoc SNVs New
Table S2. Variation present in inoculum deep sequence ≥ 0.5%. diff sub - different SNP identified at same site in one or more sample consensus.
Locus	Variant NTs	Major Variant	Minor Variant 1	Minor Variant 2	How many animals	How many samples	Avg. Quality	Coverage	Type	Majority Strand-bias	Minority 1 Strand-bias	Minority 2 Strand-bias
65	T/C	0.955	0.044		None	None	34	65957	SNP	0.603	0.628
234	C/T	0.973	0.026		3	4	34	71919	SNP	0.536	0.513
241	G/A	0.987	0.012		1	1	33	73847	SNP	0.538	0.551
266	T/G	0.993	0.005		None	None	26	71233	SNP	0.528	0.633
274	T/G	0.99	0.008		None	None	22	74206	SNP	0.547	0.596
276	A/C	0.992	0.006		None (diff sub)	none	33	70327	SNP	0.524	0.679
277	G/C	0.994	0.006		None	None	34	71127	SNP	0.527	0.746
280	T/A	0.988	0.006		None	None	30	69224	SNP	0.54	0.749
297	A/C	0.989	0.006		None	None	23	69159	SNP	0.548	0.608
311	T/A/G	0.983	0.011	0.006	None	None	26	70713	SNP	0.533	0.701	0.574
324	A/G	0.988	0.005		None	None	27	70139	SNP	0.527	0.684
326	A/C	0.989	0.006		None	None	23	70754	SNP	0.522	0.714
399	T/G	0.99	0.008		None	None	24	65341	SNP	0.538	0.657
720	A/T	0.991	0.006		None	None	33	68465	SNP	0.555	0.529
726	T/C	0.938	0.059		None	None	35	65678	SNP	0.578	0.629
762	C/T	0.989	0.01		None	None	34	72156	SNP	0.585	0.515
781	A/C	0.993	0.005		None	None	22	77412	SNP	0.609	0.603
800	A/C	0.993	0.006		None	None	24	78494	SNP	0.611	0.667
811	A/C	0.992	0.007		None	None	23	81016	SNP	0.593	0.731
812	A/C	0.993	0.006		None	None	23	79870	SNP	0.593	0.511
822	T/A	0.986	0.005		None	None	20	81299	SNP	0.556	0.529
828	T/G	0.99	0.005		None	None	23	82915	SNP	0.506	0.595
868	A/C	0.992	0.005		None	None	24	77628	SNP	0.557	0.521
880	A/C	0.99	0.008		None	None	23	74640	SNP	0.57	0.686
893	A/C	0.991	0.007		None	None	23	76347	SNP	0.568	0.634
907	A/C	0.991	0.007		None	None	24	74429	SNP	0.551	0.717
909	C/T	0.98	0.019		None	None	34	74352	SNP	0.557	0.59
913	A/C	0.993	0.005		None	None	23	74104	SNP	0.555	0.749
925	A/C	0.989	0.009		None	None	23	72877	SNP	0.564	0.58
931	A/C	0.99	0.009		None	None	23	70844	SNP	0.582	0.633
972	A/G	0.97	0.028		3	3	33	72936	SNP	0.538	0.545
1010	T/G	0.981	0.017		None	None	24	73543	SNP	0.553	0.718
1114	G/A	0.993	0.005		None	None	33	72958	SNP	0.511	0.557
1127	T/G	0.993	0.005		None	None	24	73026	SNP	0.533	0.501
1158	T/C	0.991	0.007		1	1	34	72562	SNP	0.522	0.57
1242	A/G	0.984	0.014		None	None	34	87034	SNP	0.541	0.523
1311	A/G	0.975	0.022		None	None	33	82583	SNP	0.578	0.658
1372	A/C	0.972	0.026		None	None	34	88100	SNP	0.557	0.63
1425	C/T	0.898	0.101		2	3	34	94262	SNP	0.599	0.51
1435	A/G	0.899	0.099		None	None	34	98002	SNP	0.624	0.618
1474	A/C	0.99	0.008		None	None	23	114583	SNP	0.541	0.694
1498	C/T	0.99	0.008		None	None	34	111872	SNP	0.513	0.538
1580	A/C	0.99	0.007		None	None	23	90247	SNP	0.567	0.716
1599	G/A	0.732	0.267		2	9	34	100807	SNP	0.508	0.574
1604	A/C	0.991	0.006		None	None	23	98519	SNP	0.511	0.69
1617	T/C	0.71	0.287		8	17	33	95083	SNP	0.599	0.637
1619	A/C	0.992	0.006		None	None	23	95942	SNP	0.61	0.553
1622	A/C	0.989	0.009		None	None	24	93255	SNP	0.634	0.709
1636	A/C	0.991	0.006		None	None	23	99134	SNP	0.582	0.583
1640	A/C	0.99	0.008		None	None	22	99099	SNP	0.581	0.586
1755	A/T	0.524	0.473		18	75	33	105884	SNP	0.615	0.619
1767	C/T	0.518	0.48		18	74	35	105681	SNP	0.655	0.68
1893	A/G	0.958	0.038		None	None	34	108943	SNP	0.537	0.53
1903	G/A	0.769	0.23		8	17	34	111646	SNP	0.543	0.572
2105	A/C	0.988	0.01		None	None	23	79144	SNP	0.558	0.701
2162	A/C	0.991	0.007		None	None	24	80834	SNP	0.513	0.517
2171	A/C	0.992	0.006		None (diff sub)	none	24	77208	SNP	0.533	0.536
2194	T/G	0.991	0.006		None	None	24	80479	SNP	0.569	0.671
2207	T/G	0.99	0.007		None	None	25	77800	SNP	0.606	0.681
2215	A/C	0.987	0.008		None	None	23	77320	SNP	0.622	0.749
2241	A/G	0.81	0.186		10	33	34	72941	SNP	0.599	0.606
2245	A/C	0.988	0.009		None	None	23	74697	SNP	0.602	0.575
2251	A/C	0.99	0.007		None	None	24	72906	SNP	0.601	0.521
2300	T/C	0.961	0.036		None	None	34	73581	SNP	0.518	0.52
2330	A/C	0.993	0.005		None	None	24	76880	SNP	0.507	0.639
2341	A/C	0.993	0.005		None	None	24	75647	SNP	0.527	0.697
2349	A/C	0.992	0.006		None	None	23	77095	SNP	0.554	0.733
2355	T/G	0.987	0.009		None	None	23	82506	SNP	0.541	0.739
2399	A/C	0.993	0.005		None	None	23	87393	SNP	0.525	0.648
2473	A/C	0.993	0.006		None	None	22	87637	SNP	0.617	0.541
2474	A/C	0.992	0.006		None	None	22	86656	SNP	0.623	0.726
2476	A/C	0.993	0.005		None	None	23	85522	SNP	0.624	0.629
2483	A/C	0.987	0.011		None	None	22	83563	SNP	0.629	0.505
2488	A/C	0.993	0.006		None	None	24	81730	SNP	0.634	0.538
2498	A/C	0.993	0.005		None	None	23	83426	SNP	0.629	0.716
2512	A/C	0.993	0.005		None	None	24	71926	SNP	0.623	0.75
2517	A/C	0.991	0.008		None	None	24	70037	SNP	0.633	0.642
2541	G/T	0.992	0.005		None	None	34	67701	SNP	0.561	0.58
2552	T/G	0.992	0.006		None	None	25	65625	SNP	0.546	0.671
2577	T/C	0.99	0.005		1	2	34	78479	SNP	0.564	0.509
2615	C/T	0.516	0.482		18	76	34	111817	SNP	0.603	0.576
2620	T/G	0.976	0.009		None	None	26	108292	SNP	0.612	0.536
2639	T/C	0.965	0.032		3	5	34	116085	SNP	0.582	0.586
2649	T/C	0.979	0.018		None	None	32	118253	SNP	0.555	0.573
2715	A/C	0.991	0.006		None	None	23	127820	SNP	0.522	0.677
2879	A/C	0.993	0.006		None	None	24	76925	SNP	0.519	0.579
2952	A/C	0.991	0.006		None	None	24	77888	SNP	0.531	0.527
3000	A/G	0.954	0.044		None	None	33	82252	SNP	0.534	0.58
3021	T/C	0.937	0.054		None	None	27	82632	SNP	0.532	0.52
3029	A/C	0.993	0.005		None	None	24	78694	SNP	0.526	0.603
3056	A/C	0.99	0.008		None	None	24	80104	SNP	0.515	0.715
3064	A/C	0.991	0.008		None	None	24	82066	SNP	0.501	0.637
3107	A/C	0.99	0.008		None	None	23	80577	SNP	0.54	0.727
3125	T/G	0.992	0.006		None	None	24	77376	SNP	0.579	0.673
3139	A/C	0.99	0.007		None	None	23	78194	SNP	0.578	0.681
3144	T/G	0.987	0.01		None	None	23	76207	SNP	0.593	0.659
3158	A/C	0.988	0.008		None	None	23	78704	SNP	0.58	0.553
3163	A/C	0.988	0.007		None	None	23	78697	SNP	0.571	0.529
3173	T/G	0.985	0.007		None	None	23	77197	SNP	0.556	0.64
3178	A/C	0.99	0.008		None	None	23	79125	SNP	0.547	0.654
3181	A/C	0.984	0.014		None	None	23	77777	SNP	0.546	0.51
3188	A/C	0.98	0.018		None	None	23	77847	SNP	0.53	0.518
3190	T/G	0.987	0.008		None	None	24	76674	SNP	0.523	0.506
3201	T/G	0.984	0.012		None	None	23	77692	SNP	0.523	0.74
3203	T/G	0.992	0.006		None	None	24	78771	SNP	0.529	0.696
3209	A/C	0.987	0.011		None	None	23	76248	SNP	0.538	0.684
3224	T/G	0.979	0.017		None	None	23	75863	SNP	0.527	0.658
3227	T/G	0.991	0.006		None	None	23	75446	SNP	0.526	0.721
3246	T/G	0.991	0.007		None	None	23	73184	SNP	0.501	0.64
3259	T/G	0.988	0.01		None	None	22	68172	SNP	0.514	0.667
3263	T/G	0.99	0.008		None	None	23	68085	SNP	0.511	0.645
3269	T/G	0.989	0.008		None	None	23	67542	SNP	0.52	0.625
3497	A/C	0.992	0.006		None	None	23	74740	SNP	0.534	0.638
3539	A/C	0.987	0.011		None	None	23	72243	SNP	0.518	0.642
3549	A/C	0.992	0.005		None	None	23	71797	SNP	0.519	0.5
3553	T/G	0.989	0.009		None	None	23	72911	SNP	0.527	0.621
3562	A/C	0.982	0.017		None	None	24	70585	SNP	0.517	0.519
3568	A/C	0.991	0.007		None	None	22	72557	SNP	0.516	0.569
3569	A/C	0.987	0.011		None	None	22	72549	SNP	0.516	0.509
3577	A/C	0.993	0.005		None	None	24	71120	SNP	0.516	0.7
3583	A/C	0.992	0.006		None	None	21	76516	SNP	0.513	0.608
3584	A/C	0.984	0.012		None	None	21	76537	SNP	0.513	0.574
3609	A/C	0.987	0.008		None	None	22	76778	SNP	0.523	0.627
3613	A/C	0.992	0.006		None	None	24	75757	SNP	0.536	0.617
3615	C/T	0.956	0.043		None	None	34	76940	SNP	0.53	0.558
3638	T/G	0.982	0.016		None	None	23	78325	SNP	0.533	0.547
3641	T/G	0.991	0.006		None	None	24	78826	SNP	0.522	0.731
3663	T/G	0.986	0.012		None (diff sub)	none	23	75778	SNP	0.518	0.589
3718	A/C	0.99	0.007		None	None	23	78768	SNP	0.541	0.72
3733	T/G	0.993	0.005		None	None	23	76874	SNP	0.508	0.616
3759	T/G	0.992	0.005		None	None	30	77432	SNP	0.528	0.558
3944	A/C	0.993	0.005		None	None	23	90774	SNP	0.505	0.505
3999	G/A	0.989	0.009		1	7	34	101231	SNP	0.535	0.567
4137	C/T	0.807	0.192		10	33	35	107648	SNP	0.507	0.526
4171	A/G	0.501	0.498		9	32	34	134092	SNP	0.607	0.553
4269	T/C	0.99	0.007		None	None	34	145076	SNP	0.568	0.567
4573	A/G	0.986	0.009		None	None	34	53983	SNP	0.527	0.533
4579	A/C	0.992	0.005		None	None	27	53313	SNP	0.531	0.659
4584	C/T	0.993	0.006		None	None	34	52622	SNP	0.532	0.511
4594	C/G	0.992	0.007		None	None	34	53973	SNP	0.528	0.728
4597	G/T	0.992	0.007		None	None	32	53723	SNP	0.529	0.707
4598	A/C	0.991	0.008		None	None	32	53730	SNP	0.529	0.712
4612	A/C	0.992	0.006		None	None	23	53341	SNP	0.526	0.713
4613	A/C	0.991	0.006		None	None	23	53627	SNP	0.526	0.724
4624	A/C	0.992	0.005		None	None	23	50427	SNP	0.507	0.588
4628	G/A	0.754	0.243		8	16	33	50676	SNP	0.513	0.533
4657	A/C	0.988	0.008		None	None	24	45178	SNP	0.511	0.599
4668	A/C	0.985	0.013		None	None	24	45776	SNP	0.509	0.625
4675	A/C	0.991	0.007		None	None	23	46356	SNP	0.505	0.646
4676	A/C	0.987	0.008		None (diff sub)	none	23	46303	SNP	0.505	0.67
4684	A/G	0.639	0.359		15	52	32	45586	SNP	0.51	0.554
4691	A/C	0.992	0.006		None	None	24	39741	SNP	0.504	0.641
4694	A/C	0.985	0.011		None	None	21	39673	SNP	0.509	0.589
4728	A/C	0.991	0.006		None	None	23	37066	SNP	0.521	0.694
4730	A/C	0.99	0.007		None	None	22	37054	SNP	0.521	0.732
4731	A/C	0.99	0.007		None	None	23	37448	SNP	0.516	0.681
4737	A/C	0.99	0.006		None	None	23	39170	SNP	0.504	0.658
4745	A/C	0.991	0.006		None	None	23	41642	SNP	0.501	0.628
4785	A/G	0.984	0.007		None	None	27	39853	SNP	0.504	0.524
4859	A/C	0.992	0.006		None	None	24	47529	SNP	0.562	0.506
4860	A/C	0.99	0.005		None	None	24	47278	SNP	0.56	0.562
4868	T/G	0.988	0.009		None	None	23	47523	SNP	0.55	0.627
4911	T/C	0.991	0.005		3	8	33	48446	SNP	0.585	0.56
4941	C/T	0.991	0.005		4	10	34	51318	SNP	0.552	0.511
4947	T/C	0.991	0.005		None	None	33	52255	SNP	0.552	0.551
5006	T/G	0.99	0.005		None	None	22	58468	SNP	0.514	0.529
5021	A/C	0.993	0.005		None	None	24	60151	SNP	0.531	0.533
5088	T/C	0.994	0.005		None	None	35	60782	SNP	0.559	0.506
5148	C/A	0.886	0.114		1	8	34	63924	SNP	0.508	0.578
5304	G/T	0.992	0.007		None	None	32	63156	SNP	0.524	0.503
5319	T/C	0.974	0.023		6	7	34	62497	SNP	0.543	0.522
5436	T/C	0.987	0.011		None	None	34	64569	SNP	0.569	0.597
5476	T/G	0.99	0.006		None	None	22	68964	SNP	0.544	0.709
5477	T/G	0.992	0.006		None	None	22	68856	SNP	0.544	0.664
5524	T/G	0.992	0.007		None	None	24	60032	SNP	0.508	0.673
5531	T/G	0.989	0.008		None	None	23	59238	SNP	0.542	0.733
5570	A/C	0.988	0.009		None	None	23	62839	SNP	0.549	0.695
5593	T/G	0.991	0.006		None	None	23	60848	SNP	0.518	0.723
5711	A/C	0.992	0.005		None	None	22	66123	SNP	0.501	0.749
5717	A/C	0.993	0.005		None	None	24	63784	SNP	0.505	0.741
5753	T/G	0.99	0.007		None	None	25	64595	SNP	0.544	0.739
5777	A/C	0.99	0.007		None	None	24	62086	SNP	0.555	0.716
5798	A/C	0.991	0.005		None	None	24	60446	SNP	0.548	0.671
5809	T/C/G	0.981	0.013	0.005	None	None	25	60803	SNP	0.56	0.714	0.547
5810	T/C	0.982	0.013		None	None	30	61096	SNP	0.562	0.713
5828	A/C	0.989	0.007		None	None	24	60636	SNP	0.616	0.513
5848	A/G	0.99	0.006		None	None	34	56909	SNP	0.571	0.58
5852	T/G	0.991	0.007		None	None	26	57977	SNP	0.554	0.658
5854	T/G	0.988	0.009		None	None	24	58060	SNP	0.552	0.681
5855	T/G	0.992	0.006		None	None	25	57978	SNP	0.553	0.582
5868	T/C	0.992	0.006		None	None	32	53774	SNP	0.544	0.557
5878	A/C	0.992	0.006		None	None	24	53119	SNP	0.525	0.607
5903	T/G	0.987	0.009		None	None	21	50353	SNP	0.5	0.64
5910	A/C	0.989	0.007		None (diff sub)	none	24	50603	SNP	0.515	0.657
5915	A/C	0.991	0.006		None	None	23	50206	SNP	0.513	0.647
5924	A/C	0.992	0.005		None	None	26	50629	SNP	0.505	0.639
5925	A/C	0.987	0.006		None	None	23	51469	SNP	0.501	0.622
5930	A/C/G	0.984	0.01	0.005	None	None	26	49756	SNP	0.501	0.529	0.724
5932	A/C	0.982	0.013		None	None	23	48434	SNP	0.51	0.618
5937	A/C	0.989	0.008		None	None	23	47387	SNP	0.515	0.605
5960	A/G	0.916	0.081		None	None	33	52973	SNP	0.597	0.501
5966	A/G	0.975	0.013		None	None	26	47792	SNP	0.631	0.609
5969	G/C	0.988	0.012		None	None	33	47273	SNP	0.636	0.649
5970	C/G	0.988	0.01		None	None	33	47224	SNP	0.631	0.676
5971	C/G	0.989	0.009		None	None	34	46895	SNP	0.632	0.745
5975	G/C	0.991	0.008		None	None	33	47375	SNP	0.623	0.743
5976	C/G	0.991	0.008		None	None	34	46770	SNP	0.623	0.707
5981	T/C	0.981	0.006		None	None	27	47562	SNP	0.619	0.726
5983	A/G	0.985	0.007		None	None	25	47776	SNP	0.62	0.538
5984	T/G	0.984	0.014		None	None	27	47664	SNP	0.617	0.727
6009	A/G	0.98	0.008		None	None	24	49416	SNP	0.558	0.683
6270	C/T	0.991	0.007		1	3	34	59668	SNP	0.514	0.557
6435	A/G	0.904	0.093		None	None	33	63903	SNP	0.522	0.519
6517	T/C	0.968	0.031		4	4	34	61360	SNP	0.573	0.504
6606	T/C	0.939	0.059		5	12	35	59418	SNP	0.558	0.566
6717	T/C	0.978	0.021		None	None	34	63080	SNP	0.63	0.548
6819	T/C	0.749	0.249		8	18	34	49380	SNP	0.603	0.581
