# Supplementary material for: Into the Deep (Sequence) of the Foot-and-Mouth Disease Virus Gene Pool: Bottlenecks and Adaptation during Infection in Naïve and Vaccinated Cattle
Source: Pathogens. 2020 Mar 12;9(3):208. doi: 10.3390/pathogens9030208 (PMC7157448; doi:10.3390/pathogens9030208)
Supplement: Supplementary file 1 [file pathogens-09-00208-s001.zip › TableS3.xlsx]

## Sheet: Raw vs Passaged
Table S3. Comparisons of raw (unpassaged) and passaged sample variants.
Reference Position	Type	Length	Reference	Allele	Count	Coverage	Frequency	For/Rev balance	Average quality	Annotations		Reference Position	Type	Length	Reference	Allele	Count	Coverage	Frequency	For/Rev balance	Average quality	Annotations
BR14-110_8dpi - Raw												BR14-110_8dpi - Passaged
1617	SNV	1	T	C	5545	74344	7.45857	0.351449	33.0173	Gene: VP3		1617	SNV	1	T	C	3915	53510	7.31639	0.318988	33.0815	Gene: VP3
1755	SNV	1	T	A	5478	81158	6.7498	0.443255	32.9303	Gene: VP3		1755	SNV	1	T	A	3674	57960	6.33885	0.458712	32.6064	Gene: VP3
1767	SNV	1	T	C	5858	83150	7.0451	0.397862	34.1222	Gene: VP3		1767	SNV	1	T	C	4059	59287	6.84636	0.402006	34.1996	Gene: VP3
1903	SNV	1	G	A	7220	106267	6.79421	0.335196	33.849	Gene: VP3		1903	SNV	1	G	A	5294	81359	6.50696	0.309287	33.807	Gene: VP3
2099	SNV	1	A	G	4604	92911	4.95528	0.465143	33.3864	Gene: VP3		2099	SNV	1	A	G	3682	70982	5.18723	0.468221	33.5456	Gene: VP3
2625	SNV	1	C	T	37245	114453	32.5417	0.453412	32.9878	Gene: VP1		2625	SNV	1	C	T	30661	97114	31.5722	0.456056	33.0623	Gene: VP1
2739	SNV	1	A	G	6483	112210	5.77756	0.465177	34.2471	Gene: VP1		2739	SNV	1	A	G	5082	100297	5.06695	0.477978	34.3383	Gene: VP1
4171	SNV	1	G	A	7272	114723	6.33875	0.366238	33.8446	Gene: 2C		4171	SNV	1	G	A	8293	122557	6.76665	0.320588	33.9008	Gene: 2C
4628	SNV	1	G	A	3750	75165	4.98902	0.370921	32.5451	Gene: 3A		4628	SNV	1	G	A	6016	91081	6.60511	0.391856	32.3617	Gene: 3A
4872	SNV	1	T	C	5086	76010	6.69122	0.406153	34.119	Gene: 3B		4872	SNV	1	T	C	8285	94903	8.72997	0.389939	34.1707	Gene: 3B
												5937	SNV	1	A	G	5102	85717	5.95214	0.461345	34.0878	Gene: 3D-RdRP
6504	SNV	1	C	T	4215	86699	4.86165	0.379447	33.8337	Gene: 3D-RdRP		6504	SNV	1	C	T	6581	98789	6.66167	0.384832	33.7622	Gene: 3D-RdRP
												6810	SNV	1	C	T	4641	74033	6.26883	0.306122	34.1765	Gene: 3D-RdRP
BR15-12_3dpi - Raw												BR15-12_3dpi - Passaged
850	SNV	1	C	T	377	2906	12.9732	0.490486	33.992	Gene: VP4		35	SNV	1	A	G	13847	63106	21.9424	0.361609	35.0025	Gene: Lpro
993	SNV	1	G	A	166	2384	6.96309	0.443878	33.9398	Gene: VP2		1551	SNV	1	A	G	5996	74912	8.00406	0.438354	34.9063	Gene: VP3
1016	SNV	1	C	T	184	2405	7.65073	0.444444	34.2228	Gene: VP2
1860	SNV	1	T	C	2068	2796	73.9628	0.408494	35.3839	Gene: VP3		1860	SNV	1	T	C	53617	96080	55.8045	0.395314	35.2691	Gene: VP3
												2135	SNV	1	A	G	22089	92799	23.8031	0.466279	33.9691	Gene: VP3
												2368	SNV	1	T	C	21478	94219	22.7958	0.444471	34.8159	Gene: VP1
2615	SNV	1	C	T	4937	4949	99.7575	0.330651	34.9682	Gene: VP1		2615	SNV	1	C	T	132459	132728	99.7973	0.343426	33.9241	Gene: VP1
2800	SNV	1	G	T	186	5051	3.68244	0.3361	35.371	Gene: VP1
3048	SNV	1	G	A	323	4516	7.15235	0.438287	33.4025	Gene: 2B
4684	SNV	1	A	G	35	35	100	0.452381	32	Gene: 3B		4684	SNV	1	A	G	65456	65578	99.814	0.479616	34.8108	Gene: 3A
												5094	SNV	1	C	T	6627	104720	6.3283	0.38269	34.797	Gene: 3C
												5103	SNV	1	G	T	2506	104194	2.40513	0.46015	34.0231	Gene: 3C
5148	SNV	1	C	A	50	50	100	0.457627	34	Gene: 3C-peptidase		5148	SNV	1	C	A	105718	105916	99.8131	0.492247	34.8508	Gene: 3C
5550	SNV	1	C	T	2	39	5.12821	0.333333	36			5985	SNV	1	C	T	16842	85195	19.7688	0.435711	34.4529	Gene: 3D-RdRP
BR14-34_3dpi - Raw												BR14-34_3dpi - Passaged
1355	SNV	1	T	C	77	1434	5.3696	0.378947	35.0519	Gene: Lpro		1355	SNV	1	T	C	107	328	32.622	0.404255	34.5701	Gene: Lpro
2636	SNV	1	T	C	753	1550	48.5806	0.373589	33.7849	Gene: VP3		2636	SNV	1	T	C	223	253	88.1423	0.36194	34.3049	Gene: VP3
2774	SNV	1	T	A	748	1594	46.926	0.421272	34.5668	Gene: VP3		2774	SNV	1	T	A	284	311	91.3183	0.419355	34.6021	Gene: VP3
2786	SNV	1	T	C	812	1684	48.2185	0.416828	34.5924	Gene: VP3		2786	SNV	1	T	C	279	314	88.8535	0.382436	34.9642	Gene: VP3
2922	SNV	1	G	A	956	2066	46.273	0.3597	34.939	Gene: VP3		2922	SNV	1	G	A	345	378	91.2698	0.410314	35.3275	Gene: VP3
3260	SNV	1	A	G	730	1473	49.5587	0.344746	34.4151	Gene: VP1		3260	SNV	1	A	G	25	319	7.83699	0.285714	34.8	Gene: VP1
3634	SNV	1	C	T	1381	2475	55.798	0.409474	34.782	Gene: VP1		3634	SNV	1	C	T	26	288	9.02778	0.388889	33.2308	Gene: VP1
5156	SNV	1	C	T	1255	2200	57.0455	0.480769	35.3952	Gene: 2C		5156	SNV	1	C	T	14	170	8.23529	0.454545	35.4286	Gene: 2C
5190	SNV	1	G	A	947	2368	39.9916	0.432079	34.9989	Gene: 2C		5190	SNV	1	G	A	217	244	88.9344	0.385965	35.3226	Gene: 2C
5449	SNV	1	C	T	221	3222	6.85909	0.373802	34.1176	Gene: 3A
5647	SNV	1	G	A	362	918	39.4336	0.398664	34.1796	Gene: 3B		5647	SNV	1	G	A	225	253	88.9328	0.425455	33.6667	Gene: 3B
5703	SNV	1	A	G	538	941	57.1732	0.45628	33.8048	Gene: 3B		5703	SNV	1	A	G	25	247	10.1215	0.451613	32.6	Gene: 3B
												5976	SNV	1	G	A	24	308	7.79221	0.466667	34.875	Gene: 3C-peptidase
												6138	SNV	1	T	G	68	403	16.8734	0.436782	35.0588	Gene: 3C-peptidase
7391	SNV	1	T	C	382	952	40.1261	0.414376	34.7251	Gene: 3D-RdRP		7391	SNV	1	T	C	288	320	90	0.352436	35.3472	Gene: 3D-RdRP
7838	SNV	1	T	C	217	590	36.7797	0.397993	34.9631	Gene: 3D-RdRP		7838	SNV	1	T	C	198	226	87.6106	0.425856	35.4798	Gene: 3D-RdRP
BR14-111_3dpi - Raw												BR14-111_3dpi - Passaged
												1606	SNV	1	T	C	175	3012	5.81009	0.497758	34.4114	Gene: Lpro
												2725	SNV	1	C	A	1023	3923	26.077	0.454675	33.5138	Gene: VP3
												2740	SNV	1	A	G	250	3725	6.71141	0.459877	33.8492	Gene: VP3
												3115	SNV	1	C	T	196	3674	5.33478	0.457364	32.9133
3260	SNV	1	A	G	172	175	98.2857	0.371681	35.0291	Gene: VP1		3260	SNV	1	A	G	3349	3412	98.1536	0.409896	34.6196	Gene: VP1
3332	SNV	1	C	T	8	159	5.03145	0.363636	34.875	Gene: VP1
3634	SNV	1	C	T	458	463	98.9201	0.333333	35.0459	Gene: VP1		3634	SNV	1	C	T	3527	3561	99.0452	0.491761	34.1914	Gene: VP1
5156	SNV	1	C	T	650	656	99.0854	0.47914	35.2815	Gene: 2C		5156	SNV	1	C	T	1687	1721	98.0244	0.33996	35.5157	Gene: 2C
												5344	SNV	1	A	G	213	3141	6.78128	0.40625	34.6995	Gene: 3A
												5501	SNV	1	C	T	264	4597	5.74288	0.430986	35.1136	Gene: 3B
5703	SNV	1	A	G	58	60	96.6667	0.469697	33.9138	Gene: 3B		5703	SNV	1	A	G	3225	3284	98.2034	0.490789	34.0862	Gene: 3B
												6335	SNV	1	C	T	308	4102	7.50853	0.4375	34.3604	Gene: 3C-peptidase
6455	SNV	1	T	C	11	65	16.9231	0.384615	34.9091	Gene: 3C-peptidase		6455	SNV	1	T	C	549	4562	12.0342	0.39886	34.7614	Gene: 3C-peptidase
												6905	SNV	1	C	T	236	3767	6.26493	0.442623	33.6102	Gene: 3D-RdRP
												7340	SNV	1	C	T	217	3666	5.91926	0.47482	34.5023	Gene: 3D-RdRP
7754	SNV	1	T	C	2	15	13.3333	0.5	34	Gene: 3D-RdRP		7754	SNV	1	T	C	216	3210	6.72897	0.422145	34.5711	Gene: 3D-RdRP
